# Supplementary material for: Analysis of human sperm DNA fragmentation index (DFI) related factors: a report of 1010 subfertile men in China
Source: Reprod Biol Endocrinol. 2018 Mar 14;16:23. doi: 10.1186/s12958-018-0345-y (PMC5852972; doi:10.1186/s12958-018-0345-y)
Supplement: Supplementary file 1 — Raw data for DFI and its related variables. (XLS 388 kb) [file 12958_2018_345_MOESM1_ESM.xls]

## Sheet: DFI related data
Age	BMI	WC	WHR	WHtR	Absti.	Volume	Concen.	Total ct	PR	Motility	TNPMS	Glu	GGT	Fru	Zn	Acro enz.	Serum TG	Serum TC	Serum LDL	Serum HDL	Morphol.	Ab. Head	Acro int.	Serum LH	Serum FSH	Serum T	Serum E2	Serum SHBG	TG in SP	TC in SP	HDL in SP	LDL in SP	FSH in SP	E2 in SP	T in SP	DFI	HDS	DFI+HDS
28	21.26	73	0.8	0.43	2	3	41.91	125.74	30.6	36.4	1.64	316.39	1032.17	.	1.2	37.26	0.8	3.6	1.59	1.6	4.27	63.98	44.55	3.42	3.63	6.67	39	27.7	.	.	.	.	.	.	.	11.66	10.47	22.13
29	24.84	87	0.83	0.47	2	3	21.99	65.96	51.9	63.4	1.43	259.14	2036.6	.	2.59	36.25	1.59	4.84	2.54	1.69	4.17	63.43	50.93	3.58	3.83	13.97	114	25	.	.	.	.	.	.	.	14.59	8.11	22.7
21	22.72	81	0.82	0.46	4	2	115.63	231.26	17.45	25.28	2.87	750.1	2082.1	.	2.22	39.46	1.06	4.03	1.72	1.88	7.11	61.78	64.89	5.8	4.8	14.15	98	26.8	.	.	.	.	.	.	.	33.42	3.84	37.26
35	25.15	90	0.88	0.5	7	2	200.77	401.54	40	83.5	10.57	885.62	3599.43	.	4.95	43.11	1.86	4.3	2.2	1.53	6.58	61.4	63.16	4.75	3.64	12.56	27	23.1	.	.	.	.	.	.	.	29.31	6.2	35.51
31	26.12	87	0.84	0.5	4	3	102.53	307.59	25.44	33.74	3.17	405.69	2636.53	.	3.72	36.21	1.52	4.13	2.36	1.2	4.05	62.61	50.9	3.59	4.13	12.25	46	22.7	.	.	.	.	.	.	.	16.29	13.74	30.03
27	20.07	69	0.76	0.41	4	3.5	152.56	533.96	36.27	55.47	7.01	375.91	885.37	.	0.86	38.55	0.56	3.61	1.87	1.7	3.62	64.25	52.49	4.52	4.9	12.27	38	41	0.02	0.06	0.01	0.2	.	.	.	15.74	12.39	28.13
21	20.07	66	0.74	0.39	3	1.5	41.04	61.56	45.3	64.8	1.17	398.38	2424.41	.	2.38	37.25	0.68	3.13	1.25	1.58	4.19	63.72	53.95	3.26	3.35	22.21	122	45.2	.	.	.	.	.	.	.	8.24	6.89	15.13
32	23.74	81	0.85	0.48	7	6	38.81	232.83	12.18	18.45	0	596.92	2753.28	.	3.78	37.38	1.6	4.1	2.47	1.19	0	67.59	9.26	5.96	7.38	13.01	57	31.8	0.11	1.41	0.86	1.06	.	.	.	33.07	12.44	45.51
29	21.14	75	0.76	0.43	2	2	41.54	83.08	36.9	44.41	0.71	432.05	954.46	.	1.76	39.85	1.45	3.85	2.25	1.1	2.31	63.43	40.28	8.15	4.91	14.79	54	27.1	.	.	.	.	.	.	.	11.64	11.93	23.57
36	28.39	96	0.92	0.56	5	3	146.44	439.32	20.53	38.93	4.94	629.58	2513.48	19.37	3.52	37.57	4.32	4.7	2.46	0.99	5.48	62.56	54.79	5.56	3.9	8.46	83	12.5	0.14	0.73	0.35	0.77	.	.	.	21.03	8.58	29.61
25	23.77	77	0.81	0.43	7	3.5	132.6	464.1	14.21	25.31	2.76	617.32	2060.44	17.99	2.78	38.75	0.75	3.8	2.2	1.58	4.19	63.72	48.84	2.68	3.57	10.77	35	27.1	0.04	0.96	0.31	0.58	.	.	.	45.22	7.15	52.37
26	24.16	86	0.86	0.49	7	2	56.26	112.52	24.85	29.95	1.15	596.58	2234.42	25.08	1.6	37.69	0.87	4	2.31	1.59	4.13	63.76	52.75	2.19	2.08	11.32	73	36.3	.	.	.	.	.	.	.	25.22	10.58	35.8
27	24.39	82	0.83	0.47	3	4	161.79	647.16	28.23	52.53	8.08	774.41	2280.6	20.3	1.79	37.88	1.07	4.5	3.06	1.31	4.42	62.39	48.23	3.17	3.45	11.73	89	35.2	0.1	0.39	0.12	0.4	.	.	.	37	9.52	46.52
30	22.04	73	0.78	0.44	4	4.5	91.06	409.78	32.01	57.61	6.81	599.28	1710.99	25.66	1.08	37.28	0.85	4.1	2.47	1.55	5.19	61.9	56.28	3.69	3.92	9.06	36	34.6	0.06	0.36	0.01	0.3	.	.	.	14.94	10.2	25.14
30	27.55	88	0.85	0.53	2	2.5	29.94	74.85	5.84	8.76	0.1	499.8	1947.27	19.83	2.14	36.33	1.97	4.8	3.42	1.03	2.27	63.64	44.09	4.89	3.89	9.75	51	35.8	.	.	.	.	.	.	.	56.3	8.12	64.42
31	24.74	78	0.79	0.47	5	2	68.73	137.47	41.74	56.64	2.82	463.15	2747.56	28.12	2.8	42.77	0.75	3.7	2.06	1.49	4.91	63.39	55.8	2.34	3.69	12.75	58	33.3	0.17	0.79	0.31	0.81	.	.	.	12.96	10.15	23.11
27	21.26	74	0.81	0.44	4	5	43.79	218.93	10.82	14.24	0.44	400.95	2555.94	20.28	3.56	49.35	3.4	4.8	2.98	1.13	1.85	64.35	41.67	3.66	3.99	16.28	188	26.8	0.05	0.42	0.2	0.45	.	.	.	51.21	6.06	57.27
20	20.06	76	0.78	0.42	2	4	136.78	547.12	16.16	24.5	5.47	553.38	2358.5	36.12	2.15	65.8	0.52	4.5	2.68	1.78	6.19	61.95	56.64	6.07	3.05	26.26	311	37.9	.	.	.	.	.	.	.	17.59	3.74	21.33
33	27.68	96	0.95	0.56	4	2.5	46.9	117.26	49.5	76.9	3.12	289.38	2036.58	22.98	1.8	69.09	0.91	4.8	3.51	1.28	5.38	64.13	56.95	1.79	1.97	13.18	186	28.7	0.05	0.49	0.14	0.45	.	.	.	4.29	8.13	12.42
35	23.14	82	0.85	0.46	3	2	76.25	152.5	19.84	24.5	1.47	422.39	1426.05	35.57	1.09	59.22	0.53	4.3	2.21	1.95	4.85	62.56	54.19	8.14	6.45	15.94	162	35.2	0.03	0.07	0	0.29	.	.	.	11.85	13.32	25.17
32	29.06	101	0.99	0.58	3	2.5	107.21	268.02	43.75	77.75	4.8	360.06	934.63	34.21	1.49	62.51	5.6	4	1.84	0.79	4.09	63.64	50.91	2.72	4	10.53	99	20.6	0.05	0.11	0	0.16	.	.	.	27.59	5.3	32.89
26	19.37	75	0.81	0.43	4	2	36.3	72.6	37.7	49	1.87	337.14	1832.04	53.83	1.23	37.61	0.66	3.6	2.33	1.22	6.85	61.4	64.91	1.8	2.14	16.01	117	31.5	0.1	0.51	0.01	0.39	.	.	.	20.5	9.75	30.25
31	24.22	81	0.79	0.48	3	2.5	161.91	404.78	1.54	2.31	0.33	614.52	3106.17	17.17	3.53	42.55	1.51	4.2	2.89	1.21	5.29	61.23	59.47	1.96	3.34	11.94	107	29	0.21	1.55	0.58	0.92	.	.	.	61.57	4.52	66.09
26	21.22	78	0.81	0.45	4	4.5	69.86	314.35	26.05	37.45	3.35	180.7	1161.25	23.27	1.5	45.82	2.54	4.1	2.22	1.05	4.09	63.18	50.91	5.25	7.88	14.96	119	16.9	0.1	0.38	0.31	0.44	.	.	.	11.62	8.83	20.45
27	18.94	80	0.82	0.45	7	3	84.95	254.85	8.22	9.98	0.19	623.18	2798.12	45.09	2.58	37.65	2.54	4.2	2.22	1.48	0.93	66.36	42.99	2.18	3.82	12.11	65	19.3	0.09	0.5	0.21	0.62	.	.	.	33.9	27.53	61.43
23	18.15	71	0.78	0.4	3	3	77.22	231.65	41.83	70.63	4.38	460.55	1672.28	27.23	1.26	48.96	0.68	3.4	2.01	1.27	4.52	62.44	56.56	3.65	3.25	19.59	97	41.9	0.01	0.34	0.35	0.39	.	.	.	6.27	7.85	14.12
26	23.15	91	0.89	0.51	7	3	20.33	61	47.3	56.5	1.31	364.81	1283.39	45.07	1.2	52.64	5.47	4	1.84	0.82	4.55	63.18	56.82	6.06	2.73	8.16	113	16	0.07	0.31	0.16	0.26	.	.	.	3.58	9.79	13.37
30	24.49	88	0.84	0.5	7	2	44.28	88.57	25.39	47.69	1.39	556.52	1976.25	41.13	1.41	37.45	1.79	4.3	2.83	1.34	6.17	62.11	64.76	4.46	4.44	13.56	149	29.1	0.07	0.12	0.08	0.48	.	.	.	7.86	6.28	14.14
32	23.53	82	0.86	0.48	2	3.5	43.16	151.06	37.3	50.3	2.52	373.79	2441.49	38.91	2.6	38.29	0.6	3.4	2.1	1.22	4.48	62.33	56.05	2.2	2.99	10.24	147	31.1	0.1	0.23	0.48	0.44	.	.	.	21.46	9.67	31.13
28	18.94	75	0.79	0.42	7	4.5	21.21	95.43	54.1	64.7	2.32	377.55	1188.05	33.4	1.31	49.35	0.63	4.4	2.82	1.53	4.5	63.96	53.6	1.83	4.37	14.82	155	43	0.04	0.13	0.03	0.32	.	.	.	6.1	4.95	11.05
31	26.57	92	0.92	0.55	4	4	92.06	368.24	55.17	78.97	10.02	345.19	2763.73	28.41	1.61	47.19	2.5	5	3.67	1.1	4.93	62.33	57.85	3.71	8.2	13.03	74	19.8	0.05	0.17	0.06	0.4	.	.	.	11.68	6.75	18.43
27	29.05	91	0.86	0.52	2	2	79.46	158.92	35.9	59.1	2.57	427.06	1123.44	35.61	1.69	42.77	1.71	3.5	2.4	1.02	4.5	62.61	56.31	2.79	3.38	12.35	94	12.7	0.04	0.31	0.27	0.53	.	.	.	9.86	9.2	19.06
23	27.46	98	0.95	0.58	4	6.5	4.87	31.62	51.3	51.3	1	227.8	2004.15	26.64	2.43	38.52	1.13	3.4	2.52	0.82	6.19	61.95	62.83	2.01	4.14	7.82	110	15.8	0.05	0.46	0.5	0.52	.	.	.	17.93	4.38	22.31
25	23.88	84	0.89	0.51	4	4	38.05	152.18	15.08	18.69	0.93	433.2	1466.46	17.53	0.88	36.58	5.37	4.1	2.11	0.95	4.05	62.61	31.98	3.58	4.52	10.32	69	20.3	0.1	0.35	0.01	0.36	.	.	.	14.28	10.7	24.98
25	21.47	80	0.84	0.45	2	3.5	48.28	168.96	40.3	51.5	2.74	449.71	1688	39.31	1.25	49.35	1.71	3.4	1.98	1.26	4.02	61.61	53.57	1.92	2.65	17.03	148	42.8	0.06	0.47	0.37	0.34	.	.	.	6.52	11.28	17.8
27	24.91	92	0.88	0.51	3	5.5	87.45	480.95	45.92	74.02	6.14	504.84	2148.43	38.38	2.72	37.78	1.38	3.6	2.52	1.01	2.78	64.81	49.07	4.44	4.77	8.72	111	28	0.15	0.7	0.18	0.64	.	.	.	10.98	11.73	22.71
29	25.71	82	0.85	0.5	3	2	102.29	204.58	3.42	4.15	0.16	319.07	2176.12	15.3	2.48	38.11	1.7	3.2	2.24	0.92	2.31	66.2	55.56	4.86	3.85	15.2	116	29.4	0.07	0.49	0	0.36	.	.	.	68.38	3.64	72.02
29	25.22	97	0.94	0.55	7	2.5	137.71	344.28	36.09	50.19	5.13	862.33	2075.19	36.19	1.48	42.31	2.22	4.3	2.97	1.2	4.13	63.3	57.34	1.73	3.8	7.92	86	19.6	0.11	0.25	0.09	0.35	.	.	.	16.45	4.34	20.79
28	20.39	74	0.82	0.45	7	3	101.54	304.62	16.75	21.91	2.3	650.51	2384.4	15.21	2.73	38.61	1.38	2.6	1.57	0.84	4.5	62.61	52.25	3.02	3.71	11.62	134	19	0.11	0.85	0.43	0.73	.	.	.	20.53	7.38	27.91
28	23.94	97	0.9	0.55	7	2.5	68.58	171.44	23.59	30.14	1.99	587.62	3795.98	26.95	4.87	37.44	6.15	6	3.52	1.39	4.91	62.5	56.25	4.72	4.97	6.4	154	18.2	0.2	1.45	0.45	1.19	.	.	.	18.44	7.75	26.19
35	23.67	91	0.91	0.51	7	2.5	110.14	275.35	36.97	70.37	4.16	755.43	4325.3	16.81	5.59	38.85	0.86	3.5	2.32	1.02	4.09	62.73	51.36	3.34	2.58	11.91	139	20.2	0.25	1.5	0.26	1.52	.	.	.	18.41	17.25	35.66
32	24.02	84	0.86	0.5	5	2	135.47	270.94	33.51	51.81	6.79	.	.	.	.	36.55	0.7	3.8	2.56	1.22	7.48	64.02	68.22	3.13	3.98	8.41	108	23.8	0.25	1.5	0.85	1.18	.	.	.	12.41	2.35	14.76
27	19.72	76	0.8	0.45	2	8	3.37	26.94	44.4	55.5	0.28	303.16	1743.87	13.75	2.8	36.11	1.02	5.1	3.55	1.44	2.34	64.95	51.4	3.65	6.46	13.51	31	34.6	0.22	1.08	0.44	0.66	.	.	.	26.5	8.22	34.72
35	19.1	75	0.81	0.43	3	3	44.35	133.04	26.19	31.68	1.44	326	2054.73	21.16	3.07	38.45	1.15	4.1	2.56	1.48	4.13	63.3	55.5	2.38	3.29	10.18	65	34.9	0.06	0.4	0.51	0.56	.	.	.	17.31	8.85	26.16
34	26.42	90	0.87	0.52	7	3.5	33.96	118.86	44.39	50.45	2.17	717.6	3571.81	32.21	3.94	37.63	3.08	4.7	2.63	1.07	4.11	63.47	54.79	3.86	3.64	10.18	51	12.7	0.24	1.5	0.22	1.04	.	.	.	22.2	15.75	37.95
32	23.88	84	0.88	0.51	3	2	17.15	34.3	33.1	38.19	0.32	302.45	1119.87	38.6	1.51	37.12	1.29	2.5	1.42	0.78	2.79	65.12	44.65	2.3	3.26	9	67	31.6	0.07	0.59	0.16	0.63	.	.	.	17.56	13.78	31.34
30	25.25	81	0.8	0.46	2	3	39.42	118.25	37.3	50	1.99	447.47	2252.38	12.16	3.63	37.96	2.69	5.3	3.42	1.05	4.52	61.99	61.09	3.61	3.12	13.5	96	21.6	0.09	0.65	0.35	0.64	.	.	.	10.39	6	16.39
33	22.4	84	0.82	0.46	4	4	27.51	110.02	26.14	34.98	1.79	322.16	1830.49	7.35	1.08	59.22	0.62	3.6	2.43	1.06	6.22	62.22	66.67	2.5	5.08	19.37	98	55.3	0.04	0.24	0.19	0.35	.	.	.	9.43	11.44	20.87
25	25.43	90	0.9	0.52	4	3	47.28	141.83	51.5	75.8	3.06	368.03	2909.55	8.45	2.98	39.19	1.28	4.9	3.51	1.29	4.19	63.72	51.63	3.5	4.94	16.88	173	31.3	0.18	1.05	0.2	0.89	.	.	.	10.39	6.77	17.16
30	27.68	90	0.87	0.53	4	3.5	63.37	221.79	28.36	39.96	3.38	301	1597.91	9.29	1.06	41.12	1.33	4.1	2.84	1.06	5.38	62.78	62.78	3.26	2.11	11.47	115	21.3	0.08	0.16	0.01	0.19	.	.	.	8.8	4.2	13
23	28.25	94	0.9	0.53	4	2	28.94	57.88	8.19	9.05	0.05	481.33	2914.47	6.95	2.64	36.55	1.57	5.9	4.01	1.24	0.96	66.99	35.89	3.72	2.88	12.93	71	26	0.06	0.67	0.6	0.91	.	.	.	37.28	26.25	63.53
36	24.34	90	0.88	0.52	4	2	81.21	162.42	12.89	16.73	0.58	772.96	2571.59	12.35	3.8	65.08	1.08	4.6	3.2	1.24	2.76	64.52	53.46	4.61	6.39	11.47	44	25	0.21	1.33	0.61	0.84	.	.	.	19.42	9.57	28.99
27	23.12	84	0.84	0.48	3	2	72.72	145.45	2.4	3.26	0.19	665.25	2406.88	20.23	2.35	65.48	0.5	3.1	2.01	1.02	5.41	62.61	62.16	3.48	3.68	11.14	42	20.7	0.09	0.41	0.33	0.7	.	.	.	12.55	9.34	21.89
32	26.83	85	0.79	0.48	7	4.5	66.43	298.91	26.23	32.15	4.22	644.16	2729.71	19.12	5.52	38.22	0.84	5.7	4.19	1.35	5.38	62.78	61.88	4.34	5.43	13.05	84	29.6	0	.	0	0	.	.	.	21.07	12.54	33.61
31	33.95	117	1.01	0.65	5	4	73.91	295.64	47.06	71.36	5.8	389.23	2595.65	19.2	2.1	39.87	8.67	5.7	2.32	1	4.17	64.35	41.67	3.28	5.07	9.87	78	15.3	0.06	0.16	0.23	0.52	.	.	.	13.4	6.97	20.37
30	24.49	82	0.81	0.47	4	6	34.18	205.07	50.8	55.18	5.16	512.37	1493.27	25.68	1.23	36.85	2.08	5.4	3.87	1.04	4.95	63.06	64.86	3.68	3.65	13.63	47	25.8	0.07	0.14	0.09	0.24	.	.	.	16.88	10.68	27.56
31	23.03	81	0.82	0.48	3	2.5	58.75	146.89	50.3	81.1	4.62	302.19	1319.61	27.4	1.3	37.51	1.47	4.6	3.05	1.45	6.25	61.61	65.18	3.37	4.29	8.97	35	13.1	0.1	0.55	0.14	0.35	.	.	.	4.17	3.79	7.96
23	21.45	76	0.8	0.45	7	3	12.85	38.54	7.76	8.73	0.07	475.97	1365	25.77	1.31	36.91	1.72	2.7	1.54	0.81	2.31	64.81	50.93	8	7.33	12.94	70	24.2	0.13	0.34	0	0.27	.	.	.	85.78	3.77	89.55
27	22.49	78	0.82	0.46	3	5	78.03	390.14	39.38	58.58	7.6	547.6	2664.67	13.44	3.66	38.09	0.89	3.8	2.14	1.31	4.95	62.16	60.81	3.35	2.01	14.14	71	36.4	0.08	0.83	0.44	0.77	.	.	.	9.71	7.89	17.6
27	26.23	97	0.9	0.54	4	3.5	46.65	163.29	17.1	20.04	1.25	312.12	2340.45	12.42	2.69	37.17	1.15	4.7	2.57	1.38	4.46	61.61	54.02	2.28	2.5	11.16	91	24.8	0.1	0.17	0.17	0.36	.	.	.	18.33	7.38	25.71
26	31.74	109	0.96	0.63	3	2	5.63	11.26	36.63	50.63	0.17	259.1	2482	17.35	3.08	37.83	5.65	5	2.86	0.88	4.07	62.9	56.56	2.7	4.62	8.09	286	7.6	0.07	0.5	0.45	0.72	.	.	.	8.21	7.86	16.07
33	21.11	71	0.8	0.42	3	2.5	50.05	125.13	40.9	54.7	1.63	362.57	1409.94	16.06	2.05	49.35	0.92	4.3	2.51	1.42	3.18	63.18	52.73	4.81	5.4	16.8	264	66.9	0.07	0.19	0.09	0.44	.	.	.	10.53	17.38	27.91
30	21.87	78	0.85	0.47	5	3	169.65	508.95	36.99	65.49	12.5	657.2	4260.38	16.53	5.03	39.61	1.1	4.5	2.59	1.24	6.64	61.5	69.03	3.12	1.92	8.55	192	26.3	0.21	1.53	0.49	1.2	.	.	.	27.29	8.84	36.13
27	28.73	90	0.85	0.52	2	2	85.57	171.15	30.06	45.06	2.74	431.21	3226.45	13.31	4.35	39.55	3.8	1.12	2.43	0.93	5.33	61.78	63.11	5.45	5.07	20.79	164	34.2	0.16	1.69	0.9	1.26	.	.	.	8.77	8.07	16.84
32	20.76	69	0.77	0.41	5	3.5	59.88	209.57	41.88	56.08	5.43	586.81	2997.05	13.63	4.13	70.73	1.4	4.8	2.03	2.15	6.19	61.5	66.81	4.66	5.63	21.76	203	50.1	0.09	0.9	0.57	0.83	.	.	.	14.4	5.4	19.8
25	20.24	81	0.85	0.46	5	2	30.44	60.87	34.47	40.21	0.58	240.33	988.39	13.28	1.95	55.93	1.07	4.2	2.82	1.01	2.76	63.59	46.54	1.39	3.61	10.73	173	30	0.06	0.12	0.34	0.31	.	.	.	16.72	8.5	25.22
31	19.49	78	0.83	0.45	3	3	32.09	96.27	32.99	42.32	1.43	424.58	1834.88	15.07	1.61	65.8	0.59	3.2	1.73	1.12	4.5	63.96	57.66	3.86	6.27	18.64	207	31.9	0.07	0.31	0	0.47	.	.	.	14.44	7.66	22.1
29	24.8	82	0.86	0.49	4	2	109.65	219.3	26.15	37.25	2.32	550.42	1977.49	12.56	2.31	95.41	2.19	5.8	3.4	1.13	4.05	63.06	56.31	4.68	10.05	13.33	274	14	0.06	0.36	0.29	0.44	.	.	.	11.9	13.41	25.31
35	21.26	70	0.8	0.42	3	2.5	63.81	159.51	21.25	26.24	0.78	530.27	2233.17	12.74	2.84	67.44	0.82	4.2	2.04	1.88	2.3	64.98	50.69	5.49	9.8	14.42	213	50.1	0.12	0.65	0.18	0.52	.	.	.	18.25	6.31	24.56
27	30.8	97	0.9	0.57	3	3	8.89	26.66	22.07	29.44	0.13	304.81	2781.82	14.61	3.87	36.12	1.71	5.2	3.28	1.18	2.29	64.22	52.29	11.89	11.77	10.26	216	12.7	0.31	1.68	0.65	1.04	.	.	.	22.76	11.41	34.17
40	23.39	86	0.89	0.5	7	2.5	54.36	135.89	15.63	19.93	1.03	508.95	2963.4	11.51	4.98	38.22	3.02	5.9	3.49	1.23	4.87	62.83	57.52	3.22	4.33	15.29	169	20.9	0.12	0.68	0.37	0.71	.	.	.	22.46	7.69	30.15
38	27.04	96	0.9	0.56	2	3.5	65.99	230.96	47.6	64	7.27	264.01	1894.73	15.13	2.09	41.12	3.47	4.6	2.12	1.12	6.61	61.67	70.04	3.36	3.66	6.65	156	14.8	0.08	0.56	0.56	0.47	.	.	.	6.75	3.04	9.79
27	26.2	89	0.88	0.5	7	2	85.57	171.15	36.25	59.25	3.29	545.87	2285.69	10.76	2.6	46.06	1.15	4.8	2.93	1.39	5.31	61.5	64.6	3.5	3.66	16.27	219	19.2	0.3	1.07	0.52	0.62	.	.	.	12.18	9.52	21.7
23	21.11	75	0.83	0.44	5	4.5	9.36	42.1	45	48	0.43	219.72	2386.74	11.31	2.77	36.61	0.96	4.3	2.74	1.14	2.29	64.68	48.17	6.51	2.11	24.03	294	32.3	0.05	0.1	0.16	0.48	.	.	.	23.28	9.85	33.13
28	25.25	81	0.8	0.46	3	2	77.09	154.18	44.2	66.4	2.79	748.27	3299.63	14.94	3.84	39.48	2.34	4.8	2.96	1.21	4.09	63.64	52.73	3.88	2.01	3.68	173	14	0.13	0.8	0.21	0.9	.	.	.	16.42	9.91	26.33
38	22.86	87	0.86	0.5	5	2	32.93	65.86	21.59	26.7	0.83	608.52	3240.77	9.68	5.6	39.48	5.01	4.4	1.7	1.38	5.86	62.16	62.61	7.09	15.13	13.54	207	27.8	0.19	1.78	0.75	1.26	.	.	.	39.49	8.39	47.88
22	22.4	86	0.83	0.47	2	4	48.65	194.6	40.8	53.9	5.3	389.89	2023.62	17.55	2.94	39.21	0.9	3.8	2.42	1.05	6.67	61.78	69.33	7.23	7.49	13.74	140	34.9	0.04	0.09	0.34	0.34	.	.	.	11.88	5.06	16.94
31	32.11	105	0.98	0.61	3	2	7.11	14.22	29.8	31.55	0.06	432.29	2631.73	10.53	3.36	36.12	1.82	4	2.52	0.72	1.39	64.35	37.5	4.04	5.45	9.06	238	15.2	0.12	0.85	0.34	0.93	.	.	.	31.6	16.68	48.28
29	25.71	89	0.89	0.54	2	2	17.44	34.88	55.8	67.4	1.04	361.47	2488.03	10.28	1.93	52.64	2.28	4.2	2.51	0.86	5.33	62.67	61.33	3.65	4.71	9.28	205	14.1	0.1	0.58	0.44	0.65	.	.	.	9.74	11.11	20.85
34	23.67	88	0.85	0.49	4	2.5	147.32	368.3	25.55	31.05	3.02	397.04	2742.5	13.85	2.67	42.77	1.6	5.7	3.69	1.24	3.21	63.76	70.64	2.86	3.13	14.02	178	20.9	0.13	0.73	0.41	0.83	.	.	.	14.42	10.62	25.04
30	23.92	83	0.86	0.49	5	3.5	66.15	231.51	16.37	22.45	2.16	459.99	1737.55	17.18	2.91	67.44	1.93	5.5	3.42	1.2	5.7	60.96	60.53	1.97	4.58	18.37	124	39.2	0.06	0.52	0.18	0.48	.	.	.	16.83	14.22	31.05
27	25.83	92	0.88	0.52	3	3.5	11.98	41.91	28.11	33.58	0.48	384.74	2609.79	22.02	3.69	36.61	2.54	4.9	2.98	0.92	4.09	63.64	56.36	3.08	2.54	5.39	207	20.7	0.19	0.99	0.56	0.84	.	.	.	8.35	9.53	17.88
21	28.67	97	0.91	0.53	7	3	98.89	296.67	40.43	65.73	4.86	458.98	1504.37	17.56	1.38	39.49	1.35	3.8	2.3	1.09	4.05	62.16	53.15	5.37	2.31	12.64	262	13	0.06	0.28	0.04	0.34	.	.	.	4.39	8.95	13.34
29	22.49	84	0.89	0.49	3	2.5	60.87	152.19	37.1	57.2	3.93	551.42	2233.58	19	2.62	40.21	3.09	6.6	4.11	1.14	6.96	61.3	70.43	3.94	4.91	13.88	187	28.3	0.08	0.48	0.33	0.5	.	.	.	10.94	6.84	17.78
32	23.51	86	0.93	0.52	4	4	122.62	490.48	32.75	51.35	9.99	828.62	2357.18	20.47	3.57	52.64	0.88	4	2.53	1.12	6.22	62.22	63.56	2.35	4.05	12.79	123	23.8	0.09	0.5	0.33	0.64	.	.	.	7.11	4.59	11.7
27	24.82	88	0.88	0.5	3	2	53.89	107.78	35.6	43.7	2.06	384.59	2242.63	17.12	2.1	40.21	3.6	6.8	4.36	1.95	5.38	61.88	56.05	2.7	4.22	12.47	79	13.6	0.06	1.07	0.7	0.59	.	.	.	30.71	13.35	44.06
28	22.04	69	0.76	0.42	2	4	39.92	159.67	31.59	45.69	2.88	266.11	949.56	7.54	2.4	59.22	0.64	4.6	1.8	2.6	5.7	61.84	59.65	3.81	2.36	21.68	253	50.4	0.05	0.22	0.14	0.14	.	.	.	4.19	28.18	32.37
27	26.12	88	0.99	0.5	4	4.5	78.34	352.52	27.59	38.29	4.4	720.03	2009.18	19	3.5	38.11	0.92	4.9	2	2.8	4.52	62.44	55.2	4.92	7.58	12.86	117	29	0.13	1.03	0.47	0.77	.	.	.	37.78	14.16	51.94
23	23.03	75	0.77	0.45	4	2.5	121.71	304.27	25.64	33.63	3.83	563.81	2126.3	9.35	2.01	44.41	0.85	5.1	1.9	3.04	4.91	65.18	46.88	7.59	2.1	16.88	212	39.9	0.12	0.33	0.3	0.48	.	.	.	12.07	3.99	16.06
25	24.11	84	0.82	0.45	4	5	31.06	155.31	65.9	84	3.7	265.95	2321.19	18.45	3.08	44.41	0.69	4.3	1.9	2	3.62	67.42	41.18	5.91	3.38	13.59	97	22.6	0.16	1.14	0.58	0.81	.	.	.	6.35	12.7	19.05
24	28.08	94	0.91	0.54	3	5	38.8	193.98	27.67	39.57	2.18	244.85	1403.24	16.66	1.13	39.42	2.25	4.1	2.41	0.84	4.07	63.8	53.85	2.2	3.22	10.65	85	20.2	0.03	0.2	0	0.24	.	.	.	8.38	7.66	16.04
31	23.84	83	0.81	0.47	6	3.5	198.71	695.49	22.76	38.36	9.67	788.59	3561.29	15.98	3.67	67.44	2.32	4.3	2.44	1.03	6.11	60.7	71.62	3.6	3.98	14.15	169	17.3	0.11	0.79	0.45	1.06	.	.	.	21.99	5.62	27.61
34	26.21	84	0.87	0.51	4	2	93.68	187.36	14.36	18.35	1.09	818.8	2420.54	12.52	2.47	54.28	1.31	5.1	3.25	1.15	4.04	62.33	52.02	3.64	4.29	9.63	64	22.4	0.08	0.67	0.52	0.62	.	.	.	33.24	8.3	41.54
30	24.22	88	0.89	0.52	3	2	29.66	59.31	14.51	18.3	0.2	636.07	1725.65	21.99	2.32	49.35	5.25	4.6	2.23	1.27	2.3	64.52	41.94	5.13	4.7	8.97	42	20.5	0.11	0.63	0.29	0.44	.	.	.	24.52	11.51	36.03
34	21.26	76	0.85	0.45	5	5.5	23.45	128.98	14.36	19.68	1.11	278.7	1020.67	11.51	0.74	36.19	0.76	3.5	1.92	1.15	6.01	61.37	61.8	.	.	.	.	.	0.19	0.3	0	0.16	.	.	.	13.93	21.41	35.34
31	23.18	78	0.8	0.46	2	2	29.94	59.88	36.3	44.63	0.97	532.23	2304.75	12.08	2.77	53.89	1.01	4	2.14	1.09	4.44	61.78	57.78	6.17	7.19	17.61	105	36.7	0.12	1.29	0.85	0.85	.	.	.	6.04	9.9	15.94
35	26.87	104	0.95	0.57	3	2	42.41	84.82	21.16	24.98	0.5	450.09	2935.19	18.23	3.91	70.73	3.82	6.1	3.79	1.18	2.78	63.89	45.37	2.62	4.57	7.14	27	20.5	0.05	0.64	0.31	1.05	.	.	.	18.57	10.24	28.81
29	18.72	67	0.73	0.38	6	4	104.41	417.64	31.18	47.28	6.45	623.39	2090.01	14.79	4.58	44.41	0.54	4.7	2.45	1.72	4.95	62.61	56.31	5.92	4.7	17.88	42	41.1	0.08	1.11	0.34	0.95	.	.	.	26.35	14.36	40.71
32	23.55	89	0.84	0.49	5	2.5	75.59	188.99	27.19	41.09	3.37	716.36	2701.37	15.45	4.27	38.54	1.72	4.6	2.48	1.11	6.55	62.01	59.39	1.85	2.45	8.88	51	18.8	0.1	0.34	0	0.56	.	.	.	7.87	6.54	14.41
28	23.46	81	0.8	0.45	3	2.5	47.65	119.13	26.14	33.21	1.29	374	2400.46	14.03	2.36	59.22	0.64	3.2	1.6	1.24	4.15	63.59	53.46	2.78	4.7	8.47	26	19.1	0.06	0.37	0.14	0.34	.	.	.	6.65	9.52	16.17
31	21.09	79	0.87	0.49	4	3.5	182.43	638.51	34.33	63.83	10.85	114.22	3378.06	26.23	1.74	57.57	0.98	5.6	3.52	1.48	4.95	63.06	54.95	2.56	3.27	10.8	44	33.6	0.19	0.61	0.01	0.45	.	.	.	3.93	5.89	9.82
28	22.84	75	0.74	0.42	8	3.5	14.35	50.21	14.74	18.22	0.14	122.76	403	33.21	1.35	36.7	0.05	2.5	0.02	0.67	1.86	64.65	56.74	3.71	4.66	10.49	88	15.1	0.19	0.78	0.18	0.79	.	.	.	33.56	11.66	45.22
26	18.04	70	0.79	0.4	3	3.5	74.28	259.99	16.42	27.92	2.48	482.88	3590.62	7.42	7.12	38.22	2.86	4.1	2.24	1.01	5.8	62.5	57.59	3.14	4.04	5.8	65	49.6	0.14	1.33	0.47	0.9	.	.	.	36.31	5.41	41.72
24	24.49	90	0.89	0.51	3	2	50.61	101.23	46.1	62.7	2.1	425.98	3031.04	14.98	4.25	58.2	1.68	5.9	0.19	1.44	4.5	63.96	56.76	3.38	2.28	11.84	49	30.5	0.04	0.63	0.25	0.74	.	.	.	4.95	14.05	19
24	26.95	86	0.9	0.54	3	2.5	87.82	219.55	28.01	43.81	1.68	417.79	1121.49	14.63	2.55	39.78	1.7	3.5	1.75	0.85	2.73	64.09	50.91	3.42	2.85	12.96	31	12.9	0.1	0.49	0.33	0.38	.	.	.	14.78	12.4	27.18
35	27.44	92	0.85	0.52	2	1.5	115.07	172.61	45.81	78.21	3.49	384.93	2113.59	13.55	3.27	39.74	1.67	5.1	3.15	1.06	4.42	63.72	55.75	3	2.55	10.62	39	24	0.05	0.5	0.28	0.37	.	.	.	4.98	6.25	11.23
21	25.83	88	0.88	0.5	7	2.5	18.21	45.53	40.42	48.64	0.91	292.3	2155.18	11.73	1.42	37.37	0.9	4.1	2.36	1.33	4.93	61.88	56.5	.	.	.	.	.	0.07	0.33	0	0.23	.	.	.	14.83	31.63	46.46
28	22.09	78	0.8	0.44	8	4	17.77	71.1	10.52	18.94	0.3	585.15	3363.52	13.11	5.45	36.11	0.51	3.6	0.23	1.17	4.05	62.61	53.15	4.37	2.99	17.68	19	41.4	0.25	1.03	0.22	0.73	.	.	.	32.61	13.83	46.44
34	28.41	100	0.95	0.56	2	3	11.35	34.05	37.4	42.89	0.18	313.01	2916.07	11.13	6.37	38.22	1.81	5.1	2.99	1.11	1.38	64.98	46.54	7.11	7.65	22.16	107	29.6	0.13	0.99	0.36	0.76	.	.	.	10.12	22.88	33
27	29.26	103	0.92	0.56	6	7	15.72	110.02	54.7	67.1	3.71	336.65	2510.4	13.91	5.62	38.37	1.09	3.5	1.77	1.19	6.17	62.56	59.91	2.6	4.02	11.72	100	15.3	0.2	1.42	0.52	1.03	.	.	.	10.98	20.12	31.1
33	22.41	78	0.83	0.46	4	2	139.58	279.16	29.16	42.66	3.68	633.86	3507.15	11.16	4.82	59.22	2.24	5.3	3.5	0.93	4.52	62.9	56.11	.	.	.	.	.	0.19	0.75	0.2	0.54	.	.	.	9.35	11.64	20.99
26	22.15	83	0.85	0.45	3	2.5	54.14	135.35	34.6	46.1	2.88	260.22	2714.17	13.47	4.13	59.22	0.82	4.7	2.92	1.36	6.14	61.4	60.96	3.47	3.69	14.33	121	33.5	0.04	0.48	0.46	0.38	.	.	.	6.65	6.91	13.56
31	25.95	89	0.88	0.52	4	3	25.73	77.18	25.5	36	0.54	178.85	1888.39	8.62	3.26	36.74	0.06	3.5	1.94	0.82	2.75	63.76	52.75	5.54	5.24	11.83	117	16.1	0.07	0.31	0.3	0.34	.	.	.	9.41	8.01	17.42
24	22.6	79	0.82	0.45	5	2	118.25	236.5	30.42	46.02	4.42	405.63	3565.84	10.24	7.45	55.93	0.85	3.5	1.92	1.25	6.14	61.4	59.65	2.98	3.73	14.8	102	20.1	0.06	0.2	0.15	0.63	.	.	.	5.89	4.46	10.35
33	24.73	84	0.87	0.49	5	4	3.74	14.97	63.3	76.6	0.09	252.92	2614.07	12.22	4.55	39.87	1.07	3.9	1.75	1.57	0.93	65.42	40.65	.	.	.	.	.	0.08	0.32	0.29	0.55	.	.	.	41.16	10.72	51.88
24	19.88	76	0.78	0.43	3	3	85.95	257.84	31.49	52.79	6.3	554.16	3147.7	9.36	5	47.7	0.48	4.1	2.37	1.39	7.76	60.78	67.24	3.21	2.58	18.44	136	33	0.14	0.46	0.27	0.44	.	.	.	10.03	4.41	14.44
26	19.59	72	0.81	0.41	6	6.5	70.11	455.68	6.94	9.08	1.7	702.01	2827.96	9.12	4.34	37.17	1.46	5.4	2.88	1.99	5.38	62.78	58.3	4.47	6.6	14.35	85	20.6	0.33	1.64	0.46	1.06	.	.	.	54.75	6.47	61.22
25	20.45	79	0.81	0.43	5	2.5	12.42	31.06	46.4	54.23	0.14	464.36	3525.16	12.03	3.42	39.74	1.31	4	2.37	1.2	0.94	65.57	36.79	8.24	12.92	11.09	103	33.5	0.08	0.7	0.09	0.74	.	.	.	32	18.22	50.22
30	25.35	85	0.86	0.49	7	2	100.85	201.7	13.66	18.02	1.93	807.79	4023.24	13.07	4.63	57.57	3.62	4.1	2.08	0.91	7.02	61.4	66.23	4.87	3.55	10.18	70	18.4	0.26	0.65	0.34	0.89	.	.	.	24.61	6.71	31.32
46	19.44	81	0.9	0.47	7	2.5	70.6	176.51	36.59	47.59	3.95	393.5	2714.9	8.76	4.05	41.12	1.09	4.2	2.28	1.43	6.11	61.57	60.7	5.06	6.41	11.88	45	47.4	0.23	1.04	0.49	0.62	.	.	.	11.05	4.22	15.27
31	23.39	77	0.8	0.45	2	2.5	28.19	70.48	31.4	37.15	0.9	207.72	1414.23	17.58	1.75	39.74	.	.	.	.	4.07	63.35	44.34	1.32	2.6	11.13	116	27.8	0.04	0.34	0.32	0.23	.	.	.	22.84	15.59	38.43
28	29.38	98	0.92	0.56	3	2	18.52	37.05	21.19	33.29	0.25	372.93	2831.48	21.76	4.72	57.57	.	.	.	.	3.21	63.76	53.21	3.1	7.29	7.46	99	17	0.05	0.61	0.42	0.68	.	.	.	7.77	12.29	20.06
29	21.95	82	0.82	0.47	2	4.5	30.84	138.76	25.75	32.79	1.45	697.38	2448.31	19.12	3.54	42.77	.	.	.	.	4.07	63.35	65.61	4.02	2.63	9.48	89	21.9	0.04	0.48	0.27	0.44	.	.	.	14.58	15.7	30.28
32	20.72	84	0.85	0.49	7	3.5	29.71	104	47.1	70.5	3.15	342.42	2382.65	15.69	2.84	39.98	.	.	.	.	6.44	60.94	67.81	2.35	4.44	9.71	59	21.8	0.05	0.52	0.34	0.37	.	.	.	5.85	5.53	11.38
38	26.83	93	0.92	0.52	4	3	157.17	471.51	18.85	28.79	4.76	683.41	3375.6	14.44	5.8	59.22	.	.	.	.	5.36	62.05	59.38	3.42	4.04	14.61	53	22.3	0.22	1.01	0.11	0.86	.	.	.	40.95	11.39	52.34
25	17.99	66	0.77	0.39	3	2.5	8.76	21.89	33.4	41.95	0.07	380.83	2154.59	20.17	4.39	36.36	.	.	.	.	0.93	66.05	38.14	0.98	6.39	5.87	14	30	0.09	0.2	0.24	0.67	.	.	.	31.89	18.68	50.57
31	24.54	83	0.85	0.47	6	2	13.1	26.2	35.2	36.15	0.21	253.7	2807.75	10.45	5	36.22	.	.	.	.	2.31	64.81	49.07	3.6	7.97	9.98	87	30.1	0.07	1.07	0.34	0.89	.	.	.	34.64	9.62	44.26
47	20.94	72	0.77	0.44	3	3.5	12.91	45.19	18.85	23.92	0.19	575.92	2375.8	8.64	5.97	37.59	.	.	.	.	2.27	63.18	44.55	6.89	6.16	18.07	105	50.9	0.3	1.34	0.63	0.74	.	.	.	41.74	10.47	52.21
20	21.6	75	0.8	0.42	2	2	87.32	174.64	42.59	65.59	3.32	499.43	3093.06	13.45	4.38	38.82	.	.	.	.	4.46	62.05	53.57	3.19	5.2	9.94	64	16	0.03	0.41	0.39	0.46	.	.	.	5.42	7.17	12.59
27	17.59	71	0.81	0.39	5	2	23.58	47.15	3.17	4.44	0.06	313.32	3459.2	13.41	7.62	36.12	.	.	.	.	4.04	64.57	54.71	3.64	5.31	14.5	103	34.2	0.23	1.43	0.42	0.95	.	.	.	39.03	7.88	46.91
32	29.38	91	0.9	0.55	3	4	56.88	227.53	35.3	50.9	5.59	359.49	1975.22	9.5	1.98	41.12	.	.	.	.	6.96	61.74	65.22	6.1	6.77	15.09	136	17.4	0.05	0.12	0.05	0.28	.	.	.	22.91	10.8	33.71
28	19.84	72	0.77	0.4	5	2.5	49.27	123.18	32.2	49.4	2.13	793.21	3727.64	11.03	4.99	42.77	.	.	.	.	5.36	62.05	57.14	2.48	3.87	14.24	71	42.3	0.19	2.13	0.7	1.45	.	.	.	18.85	14.27	33.12
28	22.49	88	0.94	0.52	4	3	75.41	226.22	19.11	22.21	1.75	538.11	2692.71	11.83	6.16	36.42	.	.	.	.	4.05	63.06	54.05	3.25	2.44	8.51	38	20.6	0.11	0.66	0.28	0.79	.	.	.	15.22	23.85	39.07
25	22.86	79	0.81	0.48	5	2	144.95	289.9	41.55	77.75	6.9	574.8	3099.69	15.12	4.34	62.51	.	.	.	.	5.73	60.79	60.35	4.57	3.3	23.38	105	57.3	0.08	0.4	0.45	0.63	.	.	.	5.99	11.58	17.57
27	20.76	73	0.83	0.43	4	4.5	68.11	306.5	24.06	30.93	4.59	491.34	3480.74	7.21	5.27	36.19	.	.	.	.	6.22	63.11	62.22	2.26	2.52	10.05	39	34	0.13	0.61	0.31	0.73	.	.	.	19	9.51	28.51
28	24.51	86	0.89	0.51	3	1.5	107.65	161.48	33.94	49.94	2.2	867.86	2297.24	10.25	4.31	57.57	.	.	.	.	4.02	62.5	54.46	5.2	4.12	15.54	89	22.3	0.09	0.42	0.47	0.59	.	.	.	12.42	21.57	33.99
27	18.78	67	0.77	0.38	5	3	74.72	224.16	44.41	69.91	5.24	402.74	2446.53	8.26	3.7	49.35	.	.	.	.	5.26	62.28	59.21	5.65	7.21	25.12	98	57.1	0.09	0.36	0.15	0.44	.	.	.	9.64	16.98	26.62
25	20.07	80	0.85	0.47	4	2.5	93.93	234.83	40.29	49.85	5.04	724.04	3445.84	10.21	3.65	69.09	.	.	.	.	5.33	62.22	57.78	15.55	6.97	26.4	188	44.8	0.18	1.01	0.16	1.16	.	.	.	8.86	10	18.86
26	22.86	79	0.78	0.45	2	2.5	69.48	173.71	38.96	59.26	1.85	396.8	2355.51	9.41	3.35	47.7	.	.	.	.	2.74	63.47	46.58	4.81	5.22	11.58	78	25.1	0.03	0.39	0.12	0.39	.	.	.	7.75	8.61	16.36
28	27.17	96	0.93	0.53	5	4	133.85	535.4	36.58	81.08	12.95	654.48	2940.28	11.73	5.81	59.22	.	.	.	.	6.61	62.56	62.56	3.99	2.87	12.64	60	19.6	0.1	0.26	0.21	0.64	.	.	.	8.07	4.33	12.4
23	21.13	78	0.79	0.43	4	2.5	25.26	63.15	30	37.04	0.43	465.64	2697.89	7.63	4.04	46.23	.	.	.	.	2.29	63.76	41.28	5.58	3.37	14.07	138	34.9	0.28	0.87	0.37	0.59	.	.	.	7.07	19.42	26.49
28	23.72	81	0.85	0.47	3	2.5	21.11	52.77	6.02	6.37	0.13	694.1	3064.72	11.07	6.1	36.03	.	.	.	.	4.07	62.9	54.3	3.68	6.67	9.77	28	25.1	0.15	1.58	0.8	1.05	.	.	.	10.62	12.28	22.9
30	23.99	89	0.91	0.5	3	2	89.07	178.13	15.38	19.44	0.76	700.32	3592.71	7.84	4.7	49.35	.	.	.	.	2.76	66.36	48.39	4.28	5.3	16.17	80	16.4	0.17	1.44	0.58	0.92	.	.	.	23.99	7.64	31.63
29	24.22	88	0.88	0.52	3	4	71.1	284.41	39.19	59.19	4.56	572.75	3827.19	7.54	5.06	55.93	.	.	.	.	4.09	62.73	54.55	5.23	4.39	5.6	79	17.2	0.11	1.33	0.46	1.09	.	.	.	10.97	8.91	19.88
25	22.41	80	0.79	0.45	4	4	39.29	157.18	21.9	27.38	1.41	463.42	2166.85	10.28	2.77	37.83	.	.	.	.	4.09	62.73	54.55	2.64	4.26	13.69	40	34.5	0.07	0.14	0.28	0.38	.	.	.	27.74	7.96	35.7
25	26.37	95	0.92	0.55	3	2	27.79	55.57	17.48	21.52	0.09	373.48	2655.22	9.4	4.23	37.17	.	.	.	.	0.94	65.57	35.85	2.37	2.87	9.67	119	33.2	0.03	0.08	0.25	0.56	.	.	.	19.84	22.77	42.61
24	21.22	80	0.87	0.46	7	4	98.61	394.44	27.94	43.04	7.7	409.08	2253.1	8.87	3.77	40.23	.	.	.	.	6.99	62.88	64.63	4.05	7.51	12.23	52	17	0.09	0.28	0.02	0.35	.	.	.	7.73	6.9	14.63
26	21.26	73	0.83	0.43	8	2	37.42	74.85	30.3	42.3	1.42	782.82	3831.57	8.81	4.41	38.89	.	.	.	.	6.28	63.68	60.54	3.21	5.84	25.91	139	59	0.25	2.39	0.96	1.61	.	.	.	14.62	8.49	23.11
32	25.54	90	0.87	0.51	4	3.5	59.88	209.57	25.02	35.32	2.11	572.88	2528.09	28.2	3.57	37.45	.	.	.	.	4.02	63.39	53.57	.	.	.	.	.	0.12	0.82	0.42	1.11	.	.	.	11.83	12.25	24.08
24	21.35	81	0.85	0.44	7	3.5	191.98	671.93	17.66	24.09	5.16	607.96	2107.75	33.83	1.43	36.32	.	.	.	.	4.35	61.74	58.7	4.76	3.43	20.72	119	34.1	0.01	0.05	0	0.29	.	.	.	21.27	7.01	28.28
30	18.91	71	0.83	0.42	3	3.5	54.39	190.36	50.2	73.8	5.7	325.44	2342.7	24.55	1.31	46.06	.	.	.	.	5.96	61.28	60.43	3.65	2.22	20.35	55	43.9	0.06	0.14	0.02	0.46	.	.	.	12.83	8.26	21.09
28	20.05	73	0.79	0.42	3	3.5	85.2	298.2	51.55	75.45	11.67	357.16	2268.54	40.31	2.3	46.06	.	.	.	.	7.59	61.18	68.35	1.35	5.34	5.7	47	21.4	0.08	0.47	0.43	0.64	.	.	.	19.19	11.42	30.61
26	21.97	83	0.91	0.49	7	5	24.98	124.9	22.84	34.04	1.41	358.16	2419.68	28.63	1.52	39.48	.	.	.	.	4.95	64.86	58.56	3.27	4.65	12.01	86	30.5	0.08	0.44	0.11	0.37	.	.	.	15.21	20.73	35.94
24	20.99	75	0.8	0.42	7	5.5	24.51	134.82	34	40.49	1.87	184.6	2351.1	33.67	1.73	36.19	.	.	.	.	4.09	64.55	54.55	5.39	4.11	13.46	120	28.5	0.03	0.44	0.29	0.48	.	.	.	6.41	16.74	23.15
33	22.09	83	0.84	0.47	7	3	209.32	627.96	38.73	84.83	10	664.65	3392.39	21.75	2.47	38.24	.	.	.	.	4.11	63.93	54.79	3.96	2.58	9.65	70	23.2	0.09	0.84	0.31	0.86	.	.	.	12.49	6.1	18.59
31	24.91	93	0.94	0.55	3	4	31.19	124.74	32.4	39.2	1.98	325.28	1950.22	27.85	1.52	37.42	2.63	4.7	2.71	1.2	4.89	63.11	55.56	2.49	3.33	8.43	76	30.8	0.07	0.16	0.17	0.48	.	.	.	8.41	9	17.41
30	27.44	90	0.82	0.51	4	3.5	136.71	478.49	33.45	50.85	6.51	212.05	2276.86	23.47	1.79	39.75	2.43	4.89	2.77	1.06	4.07	63.35	56.11	2.59	3.5	9.75	69	14.4	0.05	0.12	0.16	0.39	.	.	.	9.11	11.43	20.54
28	24.54	90	0.87	0.51	4	4	84.2	336.8	43.08	72.08	8.34	666.54	3580.34	24.54	3.73	40.21	1.81	3.73	1.87	1.12	5.75	63.27	59.73	1.97	4.34	5.23	72	14.5	0.1	1.69	0.43	1.61	.	.	.	7.92	10.46	18.38
33	26.12	88	0.85	0.5	3	4	17.89	71.55	31.8	38.91	0.92	200.99	2789.42	27.55	2.31	37.32	3.91	4.8	2.54	1.12	4.05	63.06	45.5	2.45	4.26	7.88	69	15.4	0.1	0.18	0.29	0.57	.	.	.	11.94	10.91	22.85
28	24.49	93	0.9	0.53	3	5	90.75	453.75	34.21	50.31	9.61	565.51	2496.01	18.1	4.4	42.13	1.44	5.61	3.42	1.23	6.19	63.27	59.29	2.07	2.53	4.36	24	22.1	0.1	0.73	0.3	0.48	.	.	.	12.7	15.04	27.74
30	22.49	74	0.78	0.44	4	4	104.53	418.12	17.23	25.11	2.96	385.63	2650.34	17.72	2.16	37.48	1.43	5.11	3.2	1.25	4.11	63.93	57.53	3.24	3.19	10.73	83	17.1	0.02	0.37	0.07	0.44	.	.	.	36.95	8.21	45.16
23	23.55	86	0.81	0.45	4	4	61	244	29.8	41.7	4.22	323.56	3337.92	19.07	3.42	38.22	0.68	3.94	1.91	1.62	5.8	62.95	57.14	3.37	2.37	9.04	86	31.8	0.17	1.36	0.61	0.97	.	.	.	20.26	6.78	27.04
28	22.5	77	0.84	0.46	4	4	30.87	123.5	23.9	32.08	1.19	189.11	3055.02	26.2	3.18	38.18	1.97	3.59	1.78	1.22	4.02	62.05	54.46	4.64	6.28	15.23	122	25	0.1	1.03	0.53	0.89	.	.	.	5.4	4.12	9.52
36	21.3	70	0.78	0.42	2	3.5	17.68	61.89	21.2	28.08	0.61	225.85	2529.79	12.35	1.5	46.06	0.75	5.34	2.79	1.88	4.67	61.68	59.35	.	.	.	.	.	0.1	1.29	0.67	0.71	.	.	.	11.54	13.34	24.88
28	23.15	85	0.84	0.47	5	3	72.35	217.05	36.06	45.2	4.47	427.65	2264.55	10.85	1.91	37.54	2.27	5.47	3.28	1.19	5.71	64.29	62.38	.	.	.	.	.	0.08	0.21	0.28	0.54	.	.	.	16.57	22.73	39.3
33	20.53	70	0.78	0.38	3	3	167.9	503.7	35.19	62.49	12.37	705.09	3408.82	7.36	3.52	82.25	1.52	6.04	4.3	1.23	6.98	62.79	67.44	4.93	5.96	11.86	53	57.7	0.13	1.28	0.27	1.31	.	.	.	12.66	13.04	25.7
23	29.39	108	1.01	0.62	2	3	79.15	237.45	30.97	47.17	5.18	276.06	2869.32	8.1	2.78	83.89	1.31	4.35	2.58	1.23	7.04	60.56	60.09	3.6	4.45	10.92	120	17.5	0.07	0.91	0.6	0.72	.	.	.	6.48	6.75	13.23
24	25.9	81	0.82	0.45	3	9	30.69	276.17	50	59.35	6.84	400.06	2507.09	10.72	1.73	77.31	4.77	1.95	3.07	1.25	4.95	62.61	63.06	3.58	1.58	11.76	115	19.6	0.17	0.83	0.13	0.57	.	.	.	19.17	9.31	28.48
22	20.99	77	0.81	0.43	4	2	82.7	165.41	45.4	71	5.14	174.62	3625.86	12.26	2.27	46.06	1.06	4.33	2.84	1.13	6.85	62.1	67.12	2.18	1.65	16.45	108	20.9	0.05	0.78	0.55	0.78	.	.	.	4.47	3.79	8.26
36	25.17	94	0.93	0.5	3	3	50.8	152.4	31.09	44.49	2.21	397.4	2231.29	9.66	1.4	87.18	10.49	5.04	1.58	0.91	4.67	66.36	61.21	2.44	3.37	10.82	70	8.3	0.04	0.44	0.13	0.57	.	.	.	7.37	6.09	13.46
25	21.8	81	0.88	0.48	4	2.5	118.63	296.58	39.1	66	7.48	879.25	3552.73	12.98	3.12	42.77	2.36	6.2	3.85	1.17	6.45	60.37	69.12	3.35	5.3	25.78	87	33.7	0.12	0.26	0.16	0.74	.	.	.	31.02	5.55	36.57
39	21.55	81	0.85	0.47	7	6	22.83	136.97	24.2	28.3	1.18	232.28	3429.24	10.73	3.26	38.19	1.87	4.3	2.48	1.22	3.57	63.84	56.25	4.69	6.9	14.49	91	41.3	0.24	1.14	0.23	0.91	.	.	.	34.93	4.56	39.49
29	26.04	99	0.92	0.52	3	3	51.12	153.36	30.99	41.69	0.67	134.97	1537.34	12.57	0.97	40.19	1.39	4.98	3.1	1.14	1.41	70.89	52.11	4.92	3.8	8.21	53	20.6	0.03	0.16	0.16	0.3	.	.	.	2.87	7.08	9.95
22	17.47	68	0.8	0.4	4	3.5	24.42	85.46	37.9	49.4	0.29	489.54	2654.74	12.54	1.67	38.11	1.26	3.35	2.06	1.06	0.89	68.3	41.07	1.68	4.48	13.12	84	48.2	0.04	0.28	0.06	0.51	.	.	.	13.38	21.33	34.71
31	24.22	84	0.85	0.49	3	2.5	48.65	121.63	26.12	38.02	1.28	298.32	2813.85	14.32	2.42	37.77	1.22	3.48	1.26	1.23	4.04	62.78	53.81	2.28	2.07	16.53	137	18.3	0.1	0.94	0.37	0.81	.	.	.	12.91	11.21	24.12
27	24.22	86	0.86	0.51	5	4	43.29	173.14	23.32	32.54	1.77	328.42	3555.93	14.25	2.36	37.48	0.85	4.23	2.68	1.15	4.39	60.96	56.58	3.16	3.58	11.86	133	14.2	0.17	0.62	0.36	0.64	.	.	.	14.6	7.11	21.71
27	29.86	102	0.96	0.56	7	4	62.37	249.48	13.6	19.4	0.63	655.66	3375.01	12.83	3.57	36.69	23.34	12.19	2.15	0.94	1.85	64.81	53.24	.	.	.	.	.	0.11	1.23	0.24	1.15	.	.	.	41.41	9.43	50.84
26	31.85	104	0.93	0.56	5	3	41.35	124.06	40.3	57	2.9	191.27	1364.73	10.96	1.01	38.96	1.2	4.74	2.99	1.34	5.8	61.16	60.27	2.32	2.27	11.29	100	9.4	0.02	0.04	0	0.28	.	.	.	5.89	12.42	18.31
29	24.57	81	0.84	0.48	3	3	14.22	42.66	36.9	42.16	0.86	420.93	1757.48	10.17	1.23	39.33	1.28	4.08	2.42	0.97	5.48	66.21	56.16	3.71	11.64	14.39	89	19.7	0.07	0.41	0.23	0.41	.	.	.	11.66	7.57	19.23
30	24.74	89	0.9	0.52	4	1.5	4.12	6.17	13.64	18.19	0.02	93.61	1357.74	8.1	1.72	36.52	3.41	5.14	2.9	1.22	2.44	56.1	17.07	3.31	2.29	10.9	80	21.6	0.11	0.53	0.36	0.33	.	.	.	11.94	32.96	44.9
30	20.76	75	0.84	0.44	2	3.5	3.62	12.66	20.65	20.65	0.08	93.44	1614.78	4.85	2.39	37.76	1.8	4.17	2.35	1.18	2.94	59.8	36.27	2.71	4.07	15.21	123	34.3	0.1	0.98	0.68	0.66	.	.	.	26.48	9.33	35.81
26	23.39	78	0.82	0.45	7	2.5	50.71	126.77	38	58.5	2.59	293.19	3090.09	7.49	2.6	39.97	0.82	3.4	1.98	1.08	5.38	62.33	58.3	.	.	.	.	.	0.04	0.67	0.75	0.65	.	.	.	7.79	9.18	16.97
32	22.09	79	0.85	0.44	2	4	31.81	127.24	51.4	64.3	4.22	131.31	1863.89	9.7	1.52	38.11	0.84	3.98	2.34	1.41	6.45	59.91	65.44	2.3	6.22	13.41	158	36.1	0.06	0.33	0.14	0.48	.	.	.	14.09	13.11	27.2
27	32.85	109	0.96	0.6	4	3.5	18.11	63.39	43	52.92	1.5	199.46	2021.12	9.56	1.86	38.55	1.51	4.55	2.45	1.4	5.5	63.3	62.84	2.61	4.1	13.03	90	29	0.1	0.82	0.28	0.75	.	.	.	16.11	9.48	25.59
27	28.37	97	0.92	0.57	2	3.5	40.42	141.46	52.1	76.8	3.03	182.64	1753.15	12.07	1.08	38.85	1.19	5.02	3.24	1.29	4.11	66.21	64.84	8.8	8.17	10.56	113	15.7	0.04	0.27	0	0.32	.	.	.	11.41	8.12	19.53
23	22.6	79	0.85	0.45	4	3	40.04	120.13	35.6	58	0.59	236.07	2267.99	10.93	1.35	46.06	0.85	4.53	2.44	1.52	1.38	63.76	54.13	5.2	4.67	19.79	73	36.7	0.02	0.31	0.18	0.44	.	.	.	6.18	7.1	13.28
28	20.96	77	0.84	0.45	5	3.5	62.65	219.26	11.47	15.29	1.35	329.37	2873.15	10.28	2.6	52.64	1.19	3.67	1.39	1.67	5.36	62.5	60.71	2.73	3.27	11.51	58	14	0.1	0.94	0.33	0.8	.	.	.	18.9	8.22	27.12
46	27.68	98	0.97	0.58	4	4.5	16	71.99	38.6	45.03	1.5	236.42	2360.17	10.7	1.87	39.75	1.77	4.56	2.92	0.9	5.38	65.02	58.74	3.94	4.17	10.36	118	21.6	0.08	0.89	0.38	0.68	.	.	.	20.57	8.88	29.45
31	23.52	84	0.9	0.52	7	4	53.39	213.56	18.94	24.55	0.38	483.01	2076.58	11.09	1.13	37.19	1.88	4.35	2.76	0.95	0.93	65.12	35.81	3.25	3.8	8.89	84	20.4	0.06	0.61	0.37	0.62	.	.	.	25.1	17.94	43.04
29	22.2	87	0.88	0.5	6	3.5	52.64	184.24	42.7	52.42	3.85	344.91	917.03	11.06	1.53	40.12	2.08	7.07	4.14	1.49	4.89	62.67	60	1.93	7.64	12.35	108	34.9	0.06	0.3	0.15	0.42	.	.	.	16.59	6.59	23.18
35	25.35	89	0.92	0.52	6	2	62.87	125.74	27.41	39.61	1.54	433.51	3103.37	11.21	3.11	46.06	1.21	5.2	2.89	1.58	4.48	63.23	56.05	4.38	5.11	11.16	66	20	0.13	1.13	0.21	1.07	.	.	.	7.41	6.62	14.03
35	28.08	96	0.92	0.55	7	4	55.91	223.64	12.45	15.8	1.91	439.65	1699.51	9.55	2.38	36.24	1.47	4.2	2.22	1.13	6.85	60.27	75.34	3.4	2.14	10.79	117	24	0.19	1.71	0.57	1.31	.	.	.	22	7.45	29.45
46	25.25	93	0.91	0.52	4	4.5	57.26	257.66	26.8	38.9	3.39	334.94	2555.8	6.81	1.83	49.35	11.39	7.1	1.97	1.24	4.91	62.5	60.71	5.93	12.96	8.18	100	7.2	0.03	0.63	0.39	0.61	.	.	.	5.59	6.14	11.73
27	22.64	79	0.8	0.43	3	2.8	30.69	85.92	30.1	39.86	0.71	474.28	2510.63	8.49	2.07	59.22	1.3	5	2.64	1.34	2.75	63.76	54.13	2.87	5.88	10.75	150	15.6	0.06	0.67	0.14	0.59	.	.	.	16.28	5.88	22.16
34	22.13	81	0.87	0.47	2	5	4.87	24.33	48.7	56.39	0.63	303.14	2763.8	8.35	3.38	38.26	0.91	5.4	3.18	1.29	5.36	62.05	59.82	3.26	6.26	12.06	66	23.9	0.27	1.16	0.23	0.9	.	.	.	17.93	10.06	27.99
25	22.15	78	0.83	0.46	3	2.5	35.8	89.5	51.9	73.5	2.07	662.07	2836.38	9.45	2.4	69.09	1.46	5.4	3.05	1.3	4.46	64.29	57.14	5	5.3	12.36	49	22.8	0.06	0.22	0.11	0.62	.	.	.	3.51	8.5	12.01
24	23.53	85	0.89	0.5	7	4	12.51	50.04	25.17	28.59	0.52	216.13	1516.45	6.4	2.15	36.74	2.8	4.2	2.27	0.9	4.11	63.93	22.83	.	.	.	.	.	0.25	1.43	0.16	1.09	.	.	.	37.5	6.05	43.55
33	28.41	98	0.95	0.56	6	4	51.14	204.58	30.53	40.04	4.58	668.1	2730.71	8.2	1.83	45.28	1.52	5.1	2.95	1.24	7.34	61.93	65.14	3.47	5.75	10.22	78	17.7	0.1	0.29	0.04	0.55	.	.	.	12.77	11.21	23.98
33	21.89	78	0.85	0.46	3	2.5	225.91	564.78	23.54	53.44	6.53	76.12	1260.54	10.22	0.92	52.64	1.31	5.2	3.05	1.13	4.91	61.16	58.04	8.82	4.48	15.63	188	31	0.13	0.72	0.32	0.88	.	.	.	10.49	4.52	15.01
31	32.87	103	1	0.61	4	2.2	30.31	66.69	42.4	51.45	1.75	161.72	129.32	13.87	1.69	65.8	2.3	5	2.51	1.24	6.19	60.62	63.27	1.44	2.67	5.31	116	15.4	0.22	1.04	0.23	1.1	.	.	.	6.63	9.1	15.73
23	21.71	81	0.85	0.46	7	2.2	154.68	340.3	38.25	89.15	5.75	448.52	2453.72	11.11	3.1	75.67	4.52	4.3	1.64	0.94	4.42	63.27	60.18	5.06	2.75	12.26	136	18.2	0.15	1.12	0.04	1	.	.	.	10.03	10.39	20.42
31	27.7	98	0.92	0.52	3	3.5	94.43	330.51	26.26	33.13	6.89	467.72	571.45	9.86	2.16	78.96	3.01	4.1	1.99	0.95	7.94	63.08	65.42	3.66	4.3	9.91	116	23.3	0.1	0.4	0.01	0.67	.	.	.	9.25	6.67	15.92
30	22.86	84	0.84	0.48	2	6	16.72	100.29	18.66	24.63	1.55	373.47	1038.87	10.43	1.65	49.35	1.68	4.5	2.63	1.01	8.3	61.83	17.43	3.84	3.57	12.59	75	44.6	0.1	0.56	0.04	0.58	.	.	.	30.82	15.59	46.41
31	24.49	80	0.81	0.46	2	3	33.68	101.04	15.53	20.72	0.71	258.5	1833.84	8.72	1.38	39.64	2.05	3.6	1.69	0.95	4.52	65.61	55.66	3.77	5.24	14.2	64	38.1	0.07	1.06	0.31	0.79	.	.	.	6.57	7.24	13.81
23	23.6	85	0.91	0.5	2	2	71.48	142.96	18.89	29.69	1.72	558.36	284.7	10.97	2.07	92.12	2	4.3	2.16	1.1	6.36	60	70.45	3.61	2.06	16.85	69	41.7	0.12	1.11	0.4	0.99	.	.	.	6.74	7.54	14.28
31	20.2	66	0.78	0.4	3	1.5	204.08	306.12	30.44	63.84	5.82	717.96	1930.79	13.6	2.83	98.7	0.8	5.2	2.41	2.05	6.25	61.16	65.18	4.78	2.73	17.83	63	40.1	0.25	1.02	0.05	0.8	.	.	.	9.39	2.95	12.34
33	22.79	88	0.86	0.48	4	2.2	106.03	233.27	34.03	58.43	4.8	66.58	24.1	11.04	0.89	75.67	0.61	4.5	2.4	1.43	6.05	63.72	56.28	4.13	7.14	15.45	59	33.7	0.05	0.25	0.06	0.51	.	.	.	9.55	5.44	14.99
28	24.22	82	0.85	0.48	4	2	54.89	109.77	23.18	27.27	1.51	89.9	1852.72	7.92	2.28	62.51	0.9	4.5	2.2	1.49	5.94	63.01	60.27	5.38	3.62	12.26	110	20.3	0.05	0.72	0.1	0.62	.	.	.	23.52	10.86	34.38
28	24.22	90	0.91	0.53	7	5	46.28	231.4	41.6	67.2	6.05	183.85	2115.2	7.6	1.31	78.96	7.71	6.1	1.83	0.77	6.28	61.43	26.91	3.67	4.92	13.45	18	7.9	0.09	0.25	0.05	0.41	.	.	.	4.39	5.78	10.17
30	24.21	87	0.85	0.49	7	2	0.67	1.35	11.1	22.2	0.01	86.46	3465.16	5.43	5.2	37.42	4.64	3.8	1.28	0.95	5.26	50	36.84	3.31	5.66	7.85	46	15	0.1	1.85	0.2	1.82	.	.	.	58.45	3.35	61.8
24	22.86	78	0.79	0.45	2	3.5	34.18	119.63	41.3	56.3	1.79	485.76	1506.65	8.7	0.84	42.77	0.92	2.9	1.31	0.99	3.62	61.99	51.13	4.55	2.21	11.63	32	30.6	0.04	0.25	0.07	0.31	.	.	.	8.78	17.18	25.96
27	27.76	96	0.94	0.55	7	2.2	86.07	189.36	23	33.9	1.93	1019.84	3786.17	11.12	1.89	36.34	1.77	5.4	3.12	1.05	4.44	62.22	60.44	3.73	4.35	11.55	43	14.4	0.12	0.72	0.08	0.76	.	.	.	21.67	5.29	26.96
28	26.04	93	0.92	0.55	3	2.3	51.46	118.35	12.36	20.36	0.34	299.69	2543.6	10.42	2.96	36.67	1.84	5	2.96	1	2.3	66.82	42.4	6.74	4.52	8.29	43	15.8	0.19	0.94	0.28	0.79	.	.	.	15.94	14.53	30.47
30	29.05	92	0.9	0.52	3	3	50.52	151.56	32.25	38.55	3.22	653.97	706.6	6.49	1.57	38.88	1.46	4.3	2.16	1.03	6.58	60.53	67.54	1.47	2.28	12.42	53	15.8	0.07	0.56	0.13	0.53	.	.	.	10.99	9.38	20.37
31	25.38	89	0.88	0.49	5	2.5	175.7	439.25	28.47	57.47	9.3	452.48	703.73	7.71	1.4	40.52	1.97	3	1.05	0.68	7.44	63.72	65.12	5.6	6.71	11.05	85	25.6	0.12	0.41	0.08	0.81	.	.	.	8.62	5.74	14.36
28	21.6	77	0.82	0.43	5	3	92.06	276.18	33.3	52.6	2.95	578.4	1906.12	7.39	2.18	52.64	0.63	4.4	2.62	1.05	3.21	67.89	57.8	3.36	2.76	20.36	61	39.6	0.08	0.75	0.04	0.73	.	.	.	6.09	5.16	11.25
25	23.92	82	0.83	0.46	4	3	55.01	165.03	39.5	53.4	1.78	288.65	609.68	7.87	1.25	38.96	1.05	4.6	2.54	1.19	2.73	65	51.82	3.25	5.01	16.66	70	39.7	0.04	0.09	0.03	0.76	.	.	.	5.31	5.62	10.93
34	20.7	84	0.92	0.52	5	2.3	172.52	396.8	52.98	80.98	8.89	407.81	2596.17	14.33	3.57	62.51	1.08	4.6	2.18	1.5	4.23	66.2	71.83	4.39	1.54	12.07	74	36.9	0.25	1.77	0.53	1.17	.	.	.	12.19	4	16.19
26	25.65	85	0.84	0.5	7	4	44.28	177.13	20	31.5	1.45	359.07	17.62	9.46	2.23	37.77	0.99	5.1	3.03	1.3	4.09	65.91	47.73	3.68	5.35	10.99	87	18.2	0.09	0.34	0.01	0.48	.	.	.	26.77	10.28	37.05
24	21.3	79	0.86	0.44	3	2.2	14.97	32.93	39.1	45.77	0.3	284.8	421.47	9.05	1.69	38.85	0.93	3.6	1.63	1.25	2.34	66.82	39.25	3.14	4.56	12.98	41	45.5	0.17	0.8	0.24	0.89	.	.	.	12.26	10.24	22.5
27	29.39	99	0.97	0.57	3	3.5	46.03	161.1	45.8	62.9	1.33	279.57	1103.27	13.72	1.35	49.35	5.18	5	2.8	0.98	1.8	69.82	31.08	3.96	9.27	6.77	46	8.8	0.12	0.66	0.17	0.73	.	.	.	12.71	19.98	32.69
24	29.41	100	0.93	0.55	7	3.5	144.07	504.25	46.15	81.35	15.66	318.99	306.62	7.73	1.11	65.8	1.72	5	2.95	0.99	6.73	59.64	60.99	4.28	4.12	15.58	45	19.8	0.16	0.39	0.06	0.43	.	.	.	11.2	7.57	18.77
20	28.68	94	0.86	0.52	4	3	7.61	22.83	23	34.5	0.12	320.1	913.01	9.82	1.42	38.16	1.63	3.6	1.65	1.18	2.25	62.61	49.1	6.2	4.62	10.86	41	23.6	0.05	0.51	0.21	0.66	.	.	.	20.91	10.27	31.18
30	22.49	76	0.84	0.45	5	2.2	35.43	77.94	24.34	30.68	0.84	445.63	827.33	7.54	1.1	36.75	0.75	3.6	1.69	1.41	4.44	63.11	56	3.3	5.05	13.38	70	25.1	0.02	0.07	0.03	0.46	.	.	.	19.8	9.31	29.11
25	19.96	72	0.8	0.43	7	2	82.89	165.78	39.76	59.86	2.66	372.02	879.54	12.21	2.67	41.12	0.87	5.2	2.85	1.63	4.04	63.68	55.16	4.6	4.91	14.73	61	29	0.18	0.99	0.22	0.83	.	.	.	7.85	4.11	11.96
31	21.26	74	0.8	0.44	5	3	6.46	19.37	24.65	27.55	0.09	315.52	1229.65	8.86	2.38	38.87	0.96	5.5	3.43	1.37	1.86	64.65	41.4	5.25	12.04	9.96	103	16.6	0.16	1.04	0.08	1	.	.	.	24.57	7.24	31.81
27	19.72	72	0.79	0.43	4	5	83.08	415.4	37.56	53.66	6.99	385.52	1107.72	8.26	0.85	52.64	1.33	5.5	3.24	1.23	4.48	64.57	53.81	3.29	3.86	14.01	132	23	0.12	0.3	0.01	0.34	.	.	.	13.17	6.26	19.43
29	21.22	76	0.82	0.43	4	3.5	37.33	130.65	24.32	31.59	0.29	410.56	903.53	10.87	1.88	46.06	0.71	5.4	2.72	1.57	0.9	66.97	34.84	8.37	7.19	20.72	158	29.6	0.04	0.09	0.05	0.63	.	.	.	36.49	17.03	53.52
29	23.44	77	0.84	0.48	3	2	25.73	51.46	19.27	23.63	0.36	.	.	.	.	78.96	0.68	4.5	2.04	1.35	3.67	65.14	59.63	1.53	2.81	9.8	109	15.4	0.15	0.27	0.01	0.39	.	.	.	12.81	8.19	21
28	24.11	80	0.78	0.43	4	2.5	1.25	3.12	60	70	0	315.85	2245.38	13.74	2.35	36.19	0.68	5	2.51	1.73	0	59.26	17.28	6.35	3.14	19.52	211	33.5	0.14	1.16	0.29	1.08	.	.	.	16.97	14.6	31.57
23	19.27	66	0.77	0.38	4	3	1.5	4.49	33.4	50.1	0.03	211.92	754.82	7.06	2.01	37.25	0.74	3.9	1.93	1.22	2.08	64.58	22.92	5.24	16.12	15.96	154	32.5	0.09	0.78	0.09	0.8	.	.	.	7.28	5.18	12.46
26	23.32	71	0.75	0.41	5	3.5	120.5	421.75	15.58	23.55	3.42	357.34	1638.01	12.59	1.12	38.03	0.85	5.1	3.18	1.3	5.21	64.93	65.4	3.83	4.33	16.31	128	34.5	0.03	0.06	0.01	0.28	.	.	.	8.44	6.01	14.45
27	41.03	131	1.09	0.74	7	3	12.79	38.36	30.2	33.61	0.15	333.53	916.43	8.9	1.86	37.42	2.83	7.1	4.54	1.04	1.32	66.96	28.63	3.99	5.56	13.21	171	30.8	0.07	0.26	0.03	0.55	.	.	.	20.15	15.32	35.47
23	21.45	78	0.84	0.46	7	3	48.4	145.2	9.02	9.79	0.77	451.53	239.71	8.18	0.6	49.35	0.8	4.1	2.16	1.07	5.86	64.41	42.34	5.9	7.59	12.08	107	20.7	0.13	0.37	0.01	0.32	.	.	.	57.41	8.21	65.62
28	25.76	94	0.97	0.54	4	3	19.46	58.38	37.2	56.4	0.51	514.47	3278.32	13.84	4.14	36.19	7.42	6.1	2.62	0.88	2.33	65.58	48.84	9.65	9.15	8.66	116	15.6	0.25	2.17	0.33	1.81	.	.	.	13.62	8.07	21.69
30	25.95	87	0.89	0.51	4	3.8	15.44	58.66	41.8	49.07	1.01	339.08	2458.9	10.49	3.66	46.32	2.01	4.6	2.23	1.18	4.13	63.3	57.34	.	.	.	.	.	0.16	1.17	0.26	1.16	.	.	.	19.62	21.29	40.91
34	22.49	75	0.83	0.44	4	3	170.27	510.81	13.37	17	3.09	552.59	334.58	13.44	2.91	37.25	1.21	4.9	2.61	1.12	4.52	64.25	58.82	2.56	4.69	11.61	116	32.5	0.15	0.99	0.1	0.85	.	.	.	23.52	8.28	31.8
25	22.91	77	0.81	0.45	2	2.2	79.9	175.78	28.82	40.02	2.95	319.72	2684	10.34	2.51	78.96	1.18	4	1.88	1.24	5.83	62.33	59.19	4.08	3.99	15.7	172	28.6	0.08	1.03	0.19	0.93	.	.	.	15.22	12.55	27.77
31	25.06	81	0.83	0.47	8	4	46.65	186.62	23.55	28.63	0.62	642.24	1475.83	7.63	0.65	46.06	1.36	5	2.87	1.15	1.41	65.26	40.38	3.5	5.03	5.8	134	10.8	0.35	0.5	0.01	0.32	.	.	.	41.45	9.11	50.56
29	23.36	87	0.91	0.51	5	2.5	8.31	20.77	36	42.31	0.34	390.1	2512.04	12.55	2.84	46.06	1.84	5.8	3.4	1.22	4.57	63.93	60.73	3.96	8.32	7.21	92	23.8	0.08	0.37	0.14	0.73	.	.	.	17.14	8.4	25.54
30	22.6	80	0.82	0.45	4	4.5	10.73	48.27	10.46	11.62	0.12	131.62	1432.88	9.61	1.76	36.19	1.79	4.2	2.19	1.04	2.3	64.98	52.53	4.08	3.1	12.51	165	28.2	0.03	0.16	0.13	0.64	.	.	.	12.43	5.9	18.33
28	24.24	88	0.87	0.46	4	2	189.98	379.96	17.43	32.23	3.48	712.43	115.79	13.53	4.03	39.45	2.16	3.9	1.81	0.91	5.26	61.84	62.28	5.86	3.71	11.91	126	20.6	0.19	2.16	0.19	1.98	.	.	.	32.55	5.14	37.69
29	25.25	83	0.83	0.47	5	2.5	43.22	108.06	34.2	45	1.82	155.02	1013.22	8.82	1.94	40.11	1.68	4.5	2.41	0.97	4.93	61.88	56.5	2.65	4.92	17.64	138	29.3	0.03	0.21	0.02	0.53	.	.	.	5.91	7.64	13.55
32	22.23	80	0.85	0.47	5	5.5	26.07	143.39	24.9	27.77	1.72	180.6	1738.42	10.09	3.41	36.54	1.41	5.4	2.9	1.18	4.82	63.16	60.53	2.71	3.1	11.63	165	21.8	0.1	1.45	0.61	0.87	.	.	.	24.21	8.81	33.02
25	22.49	77	0.87	0.45	5	3.5	34.06	119.19	39.3	56.9	2.37	514.51	3332.09	12.84	3.29	55.93	0.95	3.7	1.93	1.19	5.05	63.76	59.63	3.09	6.59	11.75	130	44	0.17	0.94	0.36	0.82	.	.	.	5.42	7.7	13.12
27	24.22	76	0.81	0.45	2	2	37.24	74.47	42	61.8	1.8	243.05	411.56	9.07	0.51	41.52	1.6	4.4	2.5	0.81	5.75	60.62	59.29	3.43	1.95	15.25	106	22.6	0.05	0.16	0.02	0.38	.	.	.	5.15	13.37	18.52
23	20.52	72	0.8	0.42	3	4	60.87	243.5	17.01	26.44	2.69	314.9	1153.98	9.85	0.64	38.45	0.56	3.5	1.72	1.28	6.49	59.74	61.9	3.75	4.39	15.99	94	20.9	0.07	0.14	0.01	0.35	.	.	.	3.6	6.93	10.53
24	22.23	73	0.81	0.44	6	4	78.09	312.36	38.81	69.51	10.01	375.31	2682.4	10.7	3.38	65.8	0.92	5.4	3.06	1.39	8.26	61.74	75.22	6.13	4.29	19.32	148	29.8	0.13	1.14	0.5	0.88	.	.	.	12.87	5.22	18.09
30	22.49	79	0.87	0.46	2	3.8	3.38	12.86	43.86	53.62	0.03	235.8	2297.73	8.2	1.94	38.42	2.62	4.9	2.48	1.24	0.48	66.67	36.19	8.1	4.98	12.31	128	15.2	0.12	0.53	0.07	0.62	.	.	.	34.79	20.5	55.29
30	25.25	88	0.86	0.49	5	4	39.67	158.67	22.1	29.65	1.7	336.45	3203	11.1	3.52	39.48	1.55	3.95	2.47	1.19	4.85	63	70.15	2.26	4.89	11.13	99	12.2	0.2	1.48	0.47	0.99	.	.	.	24.3	3.64	27.94
25	23.89	88	0.89	0.48	3	4	14.84	59.38	24.36	30.24	0	457.58	3236.9	10.35	3.94	36.19	0.85	3.93	2.65	1.12	0	67.13	8.33	17.18	14.87	9.87	127	16.7	0.27	1.18	0.36	0.89	.	.	.	14.89	13.73	28.62
30	26.83	90	0.89	0.51	7	7	35.55	248.86	26.6	31.16	2.72	367.68	3120.53	8.05	3.58	52.64	1.39	3.64	2.18	1.16	4.11	63.01	56.62	7.45	3.76	9.97	188	8.8	0.25	1.34	0.35	1.07	.	.	.	24.64	7.45	32.09
27	24.07	84	0.88	0.47	5	5.5	1.5	8.23	0	12.5	0	607.69	2788.29	8.93	1.97	37.52	1.5	4.46	2.98	1.17	0	66.83	10.24	4.06	3.54	14.29	108	13.9	0.06	0.46	0.31	0.65	.	.	.	39.05	19.03	58.08
33	22.77	79	0.88	0.48	7	2.2	98.61	216.94	11.54	15.9	1.23	587.39	3313.24	10.37	3.39	38.88	2.01	3.71	2.01	0.93	4.91	63.39	57.14	2.71	2.87	10.91	216	12.6	0.18	1.26	0.72	0.94	.	.	.	21.05	9.58	30.63
50	29.58	101	0.97	0.59	5	4.1	2.62	10.74	33.3	47.6	0.05	248.37	2367.13	8.11	2.53	36.19	2.94	4.67	2.82	1.08	1.42	65.57	48.58	9.78	18.17	8.97	162	13.7	0.31	0.68	0.24	0.55	.	.	.	27.39	12.32	39.71
32	25.35	87	0.91	0.51	2	3	42.91	128.73	44.5	64	3.1	115.67	1070.57	3.48	0.98	49.35	1.04	4.71	2.91	1.5	5.41	61.71	56.31	4.04	3.74	5.82	159	16.8	0.17	0.51	0.34	0.24	.	.	.	7.23	11.03	18.26
25	23.14	85	0.89	0.48	4	2.5	133.22	333.05	29.17	42.67	4.5	573.4	2437.62	7.14	1.62	39.74	1.38	5.27	3.64	1.48	4.63	65.28	59.26	2.85	2.77	10.51	138	12.9	0.05	0.61	0.55	0.51	.	.	.	12.47	13.02	25.49
28	26.35	87	0.92	0.53	2	2	60.06	120.13	16.23	23.24	1.14	513.48	2975.31	7.78	3.5	42.77	0.95	6.85	5.14	1.67	5.86	62.16	55.41	8.35	6.65	15.54	217	31.5	0.07	0.71	0.5	0.63	.	.	.	21.53	16.66	38.19
29	31.67	103	0.95	0.59	7	3.5	65.86	230.52	35.65	53.05	3.68	648.35	2244.34	7.78	1.38	49.35	1.33	3.98	2.59	1.18	4.48	65.92	56.5	3.54	3.62	11.06	148	14.8	0.02	0.06	0.27	0.37	.	.	.	16.52	7.35	23.87
30	24.77	83	0.86	0.48	3	4	61.75	246.99	45.5	64.5	5.25	358.54	3136.96	6.96	4.18	46.06	1.64	5.55	3.61	1.66	4.67	64.02	64.02	3.1	4.3	10.96	159	12.6	0.16	1.15	0.55	0.83	.	.	.	11.83	6.87	18.7
30	30.07	93	0.88	0.54	5	2.5	8.31	20.77	13.5	17.1	0.01	456.5	3308.4	9.03	4.32	36.19	5.67	6.54	3.77	1.19	0.47	72.17	11.32	5.33	6.78	10.31	193	18.6	0.23	1.65	0.57	1.51	.	.	.	45.75	21.86	67.61
29	27.78	94	0.91	0.52	5	3.2	63	201.58	53.46	77.46	4.92	404.92	2913.31	8.64	2.61	85.54	2.01	6.99	5.23	1.21	4.57	66.21	52.05	5.46	6.92	12.11	119	24.1	0.09	0.89	0.47	0.8	.	.	.	5.02	7.18	12.2
25	20.87	71	0.83	0.43	5	4	4.49	17.96	33.3	33.3	0.05	212.62	1459.02	7.13	2.36	37.77	0.67	2.94	1.38	1.36	0.91	69.55	8.18	4.53	5.43	13.21	97	37.8	0.06	0.74	0.44	0.52	.	.	.	29.57	21.99	51.56
29	24.39	83	0.86	0.48	5	2.2	24.7	54.34	39.3	49.6	.	296.94	1084.12	6.45	1.59	42.77	2.25	4.19	2.37	0.9	4.09	63.64	54.55	.	.	.	.	.	0.09	0.74	0.45	0.69	.	.	.	12.35	11.9	24.25
22	23.32	75	0.81	0.44	3	2.5	33.06	82.64	31	40.43	1.26	237.67	423.2	7.12	1.45	42.77	0.81	3.69	2.22	1.23	4.91	61.16	56.25	5.25	5.03	17.21	149	43.1	0.07	0.6	0.32	0.53	.	.	.	10.16	5.2	15.36
40	25.95	86	0.89	0.51	3	3	35.68	107.03	8.04	12.59	0.28	544.71	2447.37	11.81	3.92	36.19	2.67	5.2	3.22	1.55	3.21	64.22	52.29	3.73	5.14	13.78	84	18.5	0.25	1.89	0.75	1.14	.	.	.	32.92	6.34	39.26
30	23.18	81	0.84	0.48	4	3.5	58.26	203.89	29.55	43.45	2.46	375.35	3021.39	8.45	1.08	46.06	1.76	4.92	3.3	1.24	4.09	63.18	56.36	3.95	7.3	13.09	94	29.9	0.06	0.23	0.22	0.41	.	.	.	9.7	6.69	16.39
32	22.72	78	0.82	0.44	4	4	46.4	185.62	31.96	38.95	2.45	182.61	1022.77	8.38	2.8	49.35	0.86	4.16	2.73	1.28	4.13	67.89	57.8	4.57	2.69	12.98	77	24.2	0.14	1.07	0.37	0.86	.	.	.	9.98	7.35	17.33
31	22.86	88	0.92	0.5	7	4	66.99	267.95	40.2	62	7.63	418.06	1187.21	9.36	3.64	65.8	2.03	5.47	3.8	1.23	7.08	62.74	67.45	4.63	5.57	9.74	93	10.5	0.22	1.85	0.64	1.13	.	.	.	8.43	5.99	14.42
24	24.39	85	0.89	0.49	2	2.5	27.41	68.53	29.7	43.7	1.29	421.1	1343.11	7.94	1.44	41.58	0.73	4.09	2.63	1.32	6.36	60	60	7.05	5.38	11.76	148	18.6	0.09	0.78	0.79	0.83	.	.	.	6.44	4.65	11.09
38	23.38	83	0.85	0.49	4	3	21.24	63.71	16.3	21.59	0.34	.	.	.	.	36.19	0.65	4.43	2.59	1.56	3.23	66.82	42.4	4.48	3.23	17.65	146	31.9	0.09	0.68	0.61	0.79	.	.	.	18.9	13.02	31.92
29	23.12	78	0.83	0.45	5	7	161.1	1127.7	29.94	51.24	18.77	650.85	2070.77	8.21	1.67	49.35	1.9	6.18	4.32	1.29	5.56	64.35	61.11	5.08	7.08	13.1	66	16.4	0.2	0.4	0.13	0.36	.	.	.	20.54	9.08	29.62
27	22.6	80	0.82	0.45	6	6	7.95	47.71	22.31	28.19	0.1	412.02	547.86	6.87	0.57	39.61	1.93	4.85	2.63	1.63	0.94	65.73	35.21	5.42	2.61	10.81	102	24.9	0.04	0.12	0.25	0.23	.	.	.	33.85	21.69	55.54
24	30.99	92	0.87	0.52	3	3	66.86	200.59	40.3	57.3	3.65	348.75	1654.12	7.16	0.86	55.93	8.5	6.83	3.12	1.07	4.52	61.99	56.56	3.59	5.46	12.25	83	17.8	0.04	0.41	0.38	0.42	.	.	.	13.46	8.94	22.4
31	25.93	98	0.95	0.54	4	3	49.77	149.32	35.9	51.7	2.2	638.56	2830.44	7.33	2.39	101.99	0.96	5.21	3.4	1.59	4.11	62.56	54.79	3.47	3.97	13.86	103	23.2	0.14	1.44	0.37	1.33	.	.	.	16.09	6.24	22.33
31	28.34	95	0.94	0.57	3	3.5	67.36	235.76	34.61	50.21	5.75	298.63	1535.63	7.07	2.22	101.99	2.74	5.26	3.46	1.14	7.05	61.67	68.72	3.88	4.15	11.69	114	22.3	0.14	0.37	0.39	0.65	.	.	.	7.59	4.27	11.86
21	28.57	85	0.8	0.49	3	2.5	18.64	46.59	39.8	51.4	0.77	522.01	2065.8	24.73	2.28	49.35	1.61	4.56	3.24	0.95	4.13	64.22	53.21	4.61	4.55	11.01	120	9.6	0.11	1.24	0.56	0.96	.	.	.	14.32	12.22	26.54
33	20.83	78	0.83	0.44	4	5	9.98	49.9	52.9	58.73	1.63	207.15	1192.24	23.56	1.24	52.64	1.93	5.21	2.9	1.71	6.19	61.95	60.62	2.61	4.72	11.59	60	32.7	0.03	0.07	0.34	0.28	.	.	.	6.76	6.59	13.35
32	27.94	84	0.86	0.51	5	3.5	7.2	25.21	59.8	63.7	0.14	525.31	2074.33	14.11	3.69	78.96	2.36	4.76	3.09	1.14	0.93	64.02	37.38	9.38	7.26	17.03	149	29.4	0.23	1.53	0.6	0.97	.	.	.	20.88	11.79	32.67
31	21.63	72	0.77	0.42	5	3.5	60.53	211.86	15.16	19.64	1.86	287.95	2183.62	22.62	2.24	36.19	0.79	3.33	2.11	1.12	5.78	61.33	59.56	4.43	3.06	10.38	142	16.8	0.1	0.88	0.37	0.7	.	.	.	29.62	5.26	34.88
30	25.54	89	0.88	0.5	3	7	23.58	165.03	35.5	42.38	3.94	234.42	272.66	27.16	0.93	49.35	1.48	4.8	3.05	1.35	6.73	61.43	57.4	3.01	5.32	13.75	145	20.4	0.16	1.21	0.68	0.66	.	.	.	9.95	4.59	14.54
26	23.78	88	0.9	0.51	4	4.5	70.23	316.04	26.15	40.05	5.23	146.48	351.21	12.33	0.4	62.51	0.92	4.09	2.75	1.12	6.33	63.35	60.63	2.41	2.77	7.3	133	15.1	0.07	0.14	0.3	0.29	.	.	.	7.33	6.48	13.81
39	24.77	83	0.91	0.48	3	8	51.14	409.15	31.24	41.24	7.39	223.29	1073.05	8.52	2.19	62.51	1.27	5.72	4.45	1.26	5.78	61.78	56.89	2.51	5.28	13.16	88	42.4	0.17	0.98	0.33	0.76	.	.	.	13.5	6.02	19.52
27	26.2	96	0.91	0.54	4	6.5	83.95	545.69	25.4	33.13	3.2	283.27	1158.11	9.89	0.56	42.77	1.07	4.27	2.58	1.37	2.31	64.35	50.46	6.14	7.89	12.64	129	18.8	0.11	0.77	0.35	0.63	.	.	.	13.73	19.52	33.25
31	23.44	84	0.92	0.53	6	9.5	41.54	394.62	22.11	28.87	3.94	492.18	2131.57	11.93	1.06	55.93	2.16	5.2	3.15	1.55	4.52	63.35	56.56	7.74	6.66	16.13	73	22.5	0.11	0.72	0.34	0.62	.	.	.	24.77	7.81	32.58
33	23.12	88	0.89	0.51	6	5	27.41	137.06	16.7	23.18	0.43	306.22	1134.14	6.34	1.28	49.35	0.85	5.95	4.32	1.23	1.87	64.02	44.39	4.94	11.84	16.94	108	31.2	0.09	0.92	0.48	0.6	.	.	.	9.02	13.35	22.37
24	23.37	74	0.75	0.4	2	2	81.83	163.66	16.13	20.25	0.85	408.27	981.65	7.73	1.52	75.67	0.74	4.11	2.24	1.6	3.23	63.13	55.3	5.92	4.76	18.85	104	56.5	0.08	0.72	0.47	0.63	.	.	.	5.68	15.06	20.74
23	24.22	80	0.82	0.47	4	4.5	21.21	95.43	41.5	46.79	2.48	346.02	1262.68	14.62	1.65	42.77	2.77	3.83	2.39	0.97	6.25	61.61	58.04	4.35	6.38	10.5	109	41.3	0.02	0.06	0.24	0.43	.	.	.	9.88	6.74	16.62
32	20.83	76	0.87	0.43	5	5	98.3	491.49	6.34	7.1	0.58	354	210.86	9.15	2.79	36.19	1	4.66	2.55	1.77	1.87	64.02	44.39	4.35	4.83	8.57	82	26.2	0.05	0.76	0.24	0.67	.	.	.	56.52	5.25	61.77
29	23.66	95	1.13	0.55	4	2.5	57.76	144.39	37.16	59.36	2.23	497.65	2552.91	10.04	1.82	85.54	1.57	3.65	2.29	1.03	4.15	63.59	54.38	5.61	6.54	16.23	42	30	0.18	1.27	0.47	1.03	.	.	.	8.76	6.5	15.26
25	27.68	89	0.9	0.52	3	3	21.24	63.71	14.51	16.27	0.39	92.01	912.78	16.78	0.14	36.19	2.06	4.63	2.95	0.95	4.21	64.02	54.67	3.5	3.79	20.31	130	20.7	0.05	0.15	0.31	0.21	.	.	.	46.16	17.64	63.8
30	25.06	82	0.85	0.47	5	3.5	78.46	274.62	15.3	20.39	2.11	434.14	1470.83	8.55	1.6	55.93	1.37	3.42	2.15	1.01	5.02	63.01	55.25	8.73	8.69	15.89	50	63.9	0.26	1.68	0.67	1.07	.	.	.	5.31	5.7	11.01
31	25.73	90	0.83	0.48	7	3.5	92.56	323.96	41.01	74.81	5.51	656.38	1005.21	7.85	2.56	39.74	0.81	6.25	4.17	1.56	4.15	64.52	54.38	5.76	7.11	18.33	169	31	0.17	0.98	0.32	1	.	.	.	11.22	6.66	17.88
25	22.32	77	0.84	0.46	4	5	59.88	299.38	33.13	47.93	4.53	373.64	1896.05	7.57	1.52	72.38	0.75	3.85	2.04	1.49	4.57	63.93	57.53	4.84	5.91	17.11	128	22.2	0.09	0.41	0.25	0.31	.	.	.	5.7	8.19	13.89
34	22.1	82	0.85	0.45	3	3.5	8.54	29.91	41.6	45.98	0.35	163.05	217.62	7.3	2.69	39.74	2.31	4.83	2.45	1.27	2.78	64.35	52.78	1.45	5.91	10.12	0	18.2	0.05	0.54	0.52	0.6	.	.	.	11.2	10.63	21.83
27	19.03	70	0.81	0.41	5	3.5	23.11	80.88	46.5	59.1	2.66	386.79	304.89	8.7	2.43	69.09	0.74	4.39	2.54	1.73	7.08	61.06	62.83	2.01	3.4	11.69	71	27.7	0.9	0.44	0.37	0.61	.	.	.	7.75	8.64	16.39
28	18.94	68	0.7	0.38	4	3	72.1	216.3	28.42	40.02	2.53	517.35	316.73	9.23	3.6	72.38	0.63	4.29	1.91	1.92	4.11	63.93	54.79	4.11	8.45	20.09	69	44.4	0.13	0.88	0.5	0.93	.	.	.	15.61	5.05	20.66
30	20.7	63	0.75	0.39	4	3.5	53.52	187.3	42.46	57.16	4.24	472.77	866.09	7.76	1.51	52.64	0.57	5.55	3.08	2.18	5.33	61.78	58.67	3.55	8.58	16.48	76	35	0.12	1.05	0.64	0.68	.	.	.	15.63	12.29	27.92
35	21.47	81	0.86	0.47	5	4	68.11	272.44	44.91	61.81	8.7	159.31	843.2	8.31	1.36	46.06	1.45	6.39	4.77	1.44	7.11	61.78	60.89	3.45	3.46	11.58	117	15.4	0.1	0.36	0.22	0.58	.	.	.	14.58	4.98	19.56
27	23.66	82	0.83	0.48	3	3	29.84	89.53	41.7	52	2.18	195.25	769.02	8.37	1.47	36.19	2.51	4.57	2.47	1.51	5.83	61.88	58.3	1.59	2.14	4.3	167	18.9	0.13	0.26	0.29	0.24	.	.	.	11.31	7.72	19.03
27	20.41	85	0.91	0.49	5	3.5	60.13	210.44	33.04	44.04	2.86	227.43	927.25	8.53	1.57	36.9	2.36	4.19	2.27	1.29	4.11	63.01	55.25	.	.	.	.	.	0.05	0.14	0.24	0.19	.	.	.	13.95	18.72	32.67
27	21.38	82	0.9	0.47	5	4	45.75	183	30.46	37	2.76	282.48	1032.75	13.5	1.08	36.19	2.81	4.87	3.2	0.98	4.95	63.06	58.56	.	.	.	.	.	0.12	1.18	0.55	0.93	.	.	.	2.89	7.58	10.47
22	26.25	84	0.81	0.46	3	4	69.61	278.42	37.8	54.5	5.21	196.43	1497.89	7.22	0.84	39.48	1.72	3.76	2	1.23	4.95	63.06	59.91	4.86	3.65	12.4	128	22	0.14	0.7	0.41	0.94	.	.	.	6.72	5.37	12.09
27	24.98	79	0.83	0.48	4	3	72.41	217.24	32.34	61.04	4.41	559.98	469.84	7.03	0.68	49.35	1.31	4.3	2.5	1.4	6.28	62.78	61.43	5.21	3.43	19.32	161	35.7	0.05	0.17	0.3	0.3	.	.	.	8.23	4.43	12.66
32	18.94	70	0.79	0.39	3	3.5	70.6	247.11	40.8	60.1	4.97	264.97	227.83	7.16	0.46	39.61	1.11	4.81	2.85	1.34	4.93	61.88	58.3	5.78	3.81	18.13	88	50.7	0.04	0.08	0.33	0.22	.	.	.	10.7	5.28	15.98
32	24.8	81	0.85	0.48	3	4	25.54	102.16	36.9	44.23	2.33	359.15	388.87	6.9	1.01	42.77	1.64	5.13	3.89	1.14	6.19	61.95	61.95	3.88	6.04	5.52	98	9.2	0.07	0.33	0.35	0.27	.	.	.	17.03	5.46	22.49
27	24.73	88	0.89	0.51	3	4.5	9.07	40.84	19.59	25.78	0.19	102.47	888.78	8.42	1.18	36.19	0.9	4.81	2.96	1.5	2.33	64.65	50.23	3.75	6.71	13.58	114	16.6	0.13	1.5	0.99	0.61	.	.	.	14.59	4.7	19.29
30	26.73	88	0.84	0.51	7	4	62.4	249.61	26.1	35.25	2.98	375.69	543.56	6.63	1.41	36.19	1.12	4.67	3.27	1.19	4.57	62.56	56.62	3.75	3.42	13.9	125	19.8	0.17	0.65	0.29	0.61	.	.	.	24.8	3.75	28.55
23	30.07	100	0.97	0.58	5	3	2.99	8.98	25	25	0	96.46	1426.08	10.18	1.47	36.19	1.74	5.93	4.48	1.22	0	52.94	23.53	1.69	5.47	7.55	70	15.7	0.24	0.68	0.28	0.52	.	.	.	29.92	24.88	54.8
40	24.49	83	0.86	0.47	2	3	53.8	161.39	31.1	40.49	2.08	328.08	2555.24	12.47	2.01	49.35	1.7	4.39	2.73	0.98	4.15	64.06	57.14	4.74	6.75	9.95	125	16	0.14	0.94	0.53	0.68	.	.	.	29.54	8.52	38.06
26	27.16	83	0.82	0.46	6	4.5	46.11	207.47	19.48	24.19	1.84	109.91	615.34	13.09	2.81	39.48	0.59	3.87	2.28	1.48	4.55	62.27	55.45	4.93	7.01	15.68	125	20.5	0.13	0.79	0.43	0.62	.	.	.	25.16	9.39	34.55
25	24.49	82	0.85	0.47	3	3	27.19	81.58	38.9	50.8	0.6	422.81	2512.83	37.79	3.37	36.19	0.98	4.23	2.27	1.53	1.89	65.57	42.45	2.44	2.62	11.76	65	22	0.11	0.82	0.64	0.78	.	.	.	10.36	14.27	24.63
31	26.57	94	0.93	0.56	3	2.7	16.53	44.63	44.2	53.63	0.54	285.61	2540.35	30.62	1.85	36.19	5.21	6.95	4.69	1.03	2.76	64.06	50.69	2.84	6.16	8.35	117	11.1	0.07	0.46	0.35	0.51	.	.	.	17.19	6.35	23.54
26	22.86	82	0.88	0.47	2	3.5	20.49	71.71	49.3	60.3	0.66	288.75	1726.39	30.19	0.82	52.64	6.05	5.08	2.76	0.98	1.88	65.26	42.25	5.36	5.77	13.75	104	34.8	0.18	0.49	0.37	0.2	.	.	.	21.21	11.35	32.56
31	25.86	85	0.87	0.51	3	5	34.8	174.02	31.7	43.5	1.27	548.22	4010.69	29.66	3.32	36.32	3.15	4.01	2.56	1.16	2.31	63.89	50.93	3.1	2.75	10.74	163	32.8	0.14	1.04	0.43	1.09	.	.	.	13.71	7.22	20.93
32	25.95	93	0.9	0.55	7	4	33.12	132.48	14.45	20.1	1.11	460.51	2715.29	25.7	3.25	36.16	2.02	4.94	3.34	1.36	5.8	62.5	58.04	6.71	7.35	6.85	124	22.2	0.17	1.46	0.44	1.04	.	.	.	45.86	7.45	53.31
35	24.49	86	0.91	0.49	6	3.5	116.38	407.33	24.81	40.31	5.39	179.14	1645.84	14.48	4.05	52.64	1.81	5.43	3.66	1.03	5.33	62.67	56	1.99	4.15	10.49	192	20.9	0.14	1.73	0.67	1.28	.	.	.	25.06	4.37	29.43
34	21.47	78	0.84	0.45	3	4.5	47.25	212.61	26.1	36.6	2.75	383.34	1783.62	21.84	1.12	39.74	1.27	4.06	2.87	1.04	4.95	63.96	59.46	2.52	2.93	9.06	127	31.6	0.07	0.16	0.34	0.23	.	.	.	17.95	8.7	26.65
40	26.57	86	0.9	0.51	4	4	33.03	132.1	35.4	44.18	3.2	269.92	2813.72	27.04	2.59	36.19	1.32	5.94	4.38	1.06	6.85	62.56	61.19	4.94	11.88	15.12	171	32.9	0.16	0.85	0.43	0.77	.	.	.	39.65	1.98	41.63
25	25.06	79	0.81	0.46	3	2.7	132.85	358.7	43.25	75.75	9.22	458.4	3294.54	20.83	2.48	46.06	2.39	4.31	2.39	1.37	5.94	63.47	58.45	8.68	8.94	12.13	95	28.2	0.07	1.09	0.71	0.64	.	.	.	11.07	13.52	24.59
24	19.84	73	0.79	0.4	3	3.2	80.33	257.07	21.72	34.02	3.53	534.27	3458.63	23.68	2.51	49.35	1.04	3.22	2.02	1.05	6.33	63.35	61.09	2.77	1.83	18.2	86	31	0.16	0.84	0.57	0.63	.	.	.	23.79	9.88	33.67
31	24.42	84	0.82	0.46	7	4	28.63	114.51	25.1	33.92	1.29	578.52	2172.24	15.38	1.14	52.64	1.14	4.31	2.11	1.7	4.5	61.71	55.41	3.67	1.75	15.45	243	38.4	0.11	0.36	0.24	0.23	.	.	.	13.23	10.74	23.97
31	22.34	78	0.84	0.44	2	4.5	97.55	438.97	38.73	62.03	9.27	567.24	2152.12	20.46	1.47	49.35	0.72	3.28	2	1.2	5.45	61.82	60	1.23	3.5	9.31	144	18.5	0.11	0.19	0.17	0.13	.	.	.	20.89	4.45	25.34
26	23.94	80	0.82	0.47	5	4	38.67	154.68	43.8	65.7	3.11	426.16	3717.31	25.69	3.45	65.8	1.28	4.54	3.04	1.09	4.59	62.84	65.14	2.22	4.3	11.89	118	13.5	0.09	1.64	1	0.86	.	.	.	3.11	4.41	7.52
30	21.97	70	0.8	0.41	2	2.5	51.52	128.8	21.04	35.54	1.22	338.29	2561.37	8.83	2.56	55.93	0.82	5.86	3.78	1.91	4.5	62.61	56.76	.	.	.	.	.	0.06	0.91	0.7	0.57	.	.	.	8.41	9.1	17.51
34	25.65	84	0.9	0.49	2	2.5	24.77	61.94	34.17	42.33	0.87	382.21	2241.7	5.27	3.33	42.77	1.59	5.78	3.58	1.57	4.11	63.93	53.88	5.09	4.76	12.15	128	21.1	0.06	0.71	0.5	0.57	.	.	.	8.07	4.47	12.54
31	20.76	70	0.81	0.41	3	2	50.9	101.79	24.52	39.92	0.47	389.55	1732.47	12.78	1.25	42.77	1.04	4.4	2.29	1.21	1.88	65.73	47.42	2.22	2.23	12.69	86	31.1	0.07	0.15	0.27	0.17	.	.	.	11.32	14.38	25.7
26	22.49	76	0.83	0.45	5	4	31.93	127.74	50	62.5	1.49	572.52	2354.7	12.61	2.97	52.64	0.96	5	2.62	1.21	2.33	65.12	51.16	4.02	3.38	13.69	122	42.4	0.07	0.73	0.35	0.77	.	.	.	13.06	14.22	27.28
26	21.26	78	0.89	0.46	3	2	63.99	127.99	40.3	62.7	1.67	296.31	2115.02	11.27	3.76	49.38	3.59	5.9	3.03	1.19	3.23	64.06	54.38	2.34	3.2	12.79	43	25.5	0.2	0.89	0.49	0.93	.	.	.	5.99	13.57	19.56
25	32.05	106	0.93	0.59	3	2.5	77.09	192.73	34.77	53.67	3.3	547.57	2667.8	10.36	2.27	52.64	1.01	3.8	1.91	0.8	4.93	63.23	57.4	3.31	5.9	10.66	90	19.1	0.14	0.42	0.28	0.59	.	.	.	3.78	3.85	7.63
35	23.39	86	0.91	0.5	2	2.5	54.14	135.35	13.63	15.93	0.51	424.18	2807.01	12.49	2.49	36.19	3.21	6.1	3.09	1.39	2.78	64.35	51.85	5.57	4.19	13.27	68	12	0.1	0.75	0.48	0.63	.	.	.	17.74	8.33	26.07
33	25.25	88	0.89	0.49	5	3.5	41.66	145.82	19.19	23.38	0.65	463.74	1767.47	12.06	4.47	36.19	1.64	6.3	3.47	1.27	2.34	64.95	47.2	2.59	5.22	8.88	113	29.7	0.35	2.9	0.93	1.91	.	.	.	20.82	15.84	36.66
30	22.23	84	0.9	0.49	6	3.5	143.89	503.62	23.53	44.63	5.33	668.69	3672.65	9.5	2.85	42.77	5.21	5.4	2.37	1.07	4.5	63.51	56.31	2.48	3.02	10.25	102	12.4	0.07	0.71	0.31	0.77	.	.	.	10.82	8.39	19.21
38	36.21	109	1	0.65	4	4	34.15	136.59	28.72	33.93	0.74	155.36	1585.62	9.33	1.9	36.19	1.92	5.1	2.72	1.1	1.89	64.62	38.68	2.07	4.26	8.53	103	23.5	0.14	0.35	0.34	0.25	.	.	.	9.33	13.86	23.19
26	25.01	77	0.79	0.45	6	4	20.73	82.93	56.7	66.45	0.66	368.6	2779.68	8.39	2.31	55.93	1.45	4.5	2.61	1.02	1.41	65.73	40.38	3.53	7.3	15.32	129	23	0.11	1.35	0.8	0.94	.	.	.	20.21	7.22	27.43
28	23.39	80	0.84	0.46	3	3	7.86	23.58	27.34	30.91	0.09	383.51	2711.22	9.76	3.06	36.19	2.25	4.8	2.35	1.08	1.41	65.26	46.01	3.25	5.38	10.7	101	22.1	0.14	0.89	0.51	0.62	.	.	.	20.07	11.42	31.49
34	29.39	96	0.97	0.55	6	4	101.04	404.16	34.47	65.17	7.37	650.24	2602.45	9.26	2.07	65.8	3.11	6	2.9	1	5.29	63	57.71	4.88	5.68	11.61	96	20.8	0.1	0.89	0.54	0.55	.	.	.	10.1	6.98	17.08
27	26.3	91	0.88	0.49	5	5	180.5	902.5	11.71	18.69	5.97	757.05	2904.01	6.45	2.22	37.42	0.86	4.7	2.51	1.23	5.65	62.17	62.61	2.6	6.1	14.28	108	25.3	0.01	0.76	0.32	0.67	.	.	.	67.25	3.56	70.81
23	21.97	79	0.93	0.46	2	2	238.38	476.76	36.58	86.58	11.98	412.6	2171.61	11.36	2.44	49.32	0.98	3.8	1.5	1.51	6.87	61.37	64.81	3.51	2.57	19.37	142	17.6	0.12	1.17	0.52	0.85	.	.	.	7.15	4.07	11.22
30	20.06	74	0.8	0.41	5	4	40.42	161.66	41.9	49.54	1.87	390.42	3146.08	22.11	3.69	62.51	0.97	4	2.15	1.05	2.76	64.52	52.53	3.99	3.39	10.28	237	19.1	0.14	1.29	0.62	0.99	.	.	.	16.66	21.11	37.77
32	23.15	84	0.84	0.47	6	3.5	104.31	365.09	41.6	69.3	8.14	505.32	2094.23	25.7	2.05	105.28	0.67	3.9	1.96	1.2	5.36	63.39	58.04	4.16	4.97	14.21	133	35.5	0.1	0.61	0.49	0.45	.	.	.	7.35	4.18	11.53
30	26.12	84	0.81	0.48	3	4	20.89	83.58	58.3	64.27	2.39	341.18	3356.75	23.37	2.59	49.35	1.26	4.4	2.26	1.04	4.91	62.95	56.25	3.72	6.59	12.5	190	18.8	0.1	0.65	0.54	0.61	.	.	.	5.93	10.85	16.78
26	24.49	86	0.87	0.47	3	4	16.53	66.11	73.6	81.15	2.4	229.99	2213.27	28.35	2.01	49.35	1.06	4	2.17	1.12	4.93	62.33	58.3	6.05	3.6	15.95	67	45.3	0.09	1.08	0.44	0.83	.	.	.	22.31	5.35	27.66
25	21.63	72	0.8	0.42	3	2.5	8.33	20.82	42.7	50.57	0	378.12	2368.6	27.26	1.87	40.78	0.83	4.1	1.95	1.23	0	67.15	29.95	5.36	5.47	13.91	123	18.8	0.08	0.6	0.31	0.58	.	.	.	18.05	20.52	38.57
35	27.4	97	0.99	0.56	4	3.5	38.27	133.93	46.2	64.3	1.42	400.94	2897.79	31.37	2.7	59.22	1.59	6.4	3.89	1.11	2.3	64.06	53.46	2.77	4.9	11.32	87	20.4	0.12	1	0.57	1.02	.	.	.	4.54	11.57	16.11
25	19.57	76	0.84	0.43	4	3.5	17.81	62.35	29.8	42	0.43	474.83	2831.24	19.99	2.07	42.77	1.98	4	2.31	0.84	2.3	64.52	47.93	4.61	5.75	15.16	97	33.4	0.06	0.16	0.38	0.48	.	.	.	14.34	8.83	23.17
29	26.23	79	0.81	0.44	5	3	40.7	122.09	24.14	32.65	1.33	597.68	2555.44	36.91	2.03	39.48	1.37	4.5	1.98	1.45	4.52	62.9	56.56	3.49	7.53	11.72	52	19.9	0.08	0.56	0.28	0.56	.	.	.	16.73	14.64	31.37
38	23.3	80	0.84	0.45	2	2.5	9.73	24.32	34.7	34.7	0.23	317.5	2466.85	25.44	3.23	36.19	1.29	4.9	2.61	1.42	2.76	64.52	49.77	7.92	7.58	15.47	108	30.1	0.09	1.43	0.46	1.23	.	.	.	18.75	14.81	33.56
36	21.6	82	0.84	0.46	3	3.5	150.19	525.67	31.33	40.13	1.53	384	3008.44	29.66	2.74	39.48	0.69	4.4	1.24	2.16	0.93	64.95	37.85	1.38	2.74	10.62	69	30.3	0.01	0.43	0.43	0.63	.	.	.	43.8	6.2	50
36	21.47	78	0.83	0.45	2	6	7.86	47.15	15.86	23.8	0.04	235.74	2117.33	31.58	2.16	36.19	1.55	6.3	3.89	1.29	0.48	65.71	38.57	3.7	5.86	15.91	35	55.1	0.07	0.78	0.44	0.57	.	.	.	49.16	6.05	55.21
24	24.76	84	0.8	0.46	7	3.1	30.87	95.71	31.2	35.44	1.34	822.01	3843.86	19.22	3.26	38.52	1.73	4.8	2.34	1.25	4.5	63.96	55.86	5.3	3.65	10.85	92	26.1	0.06	1.58	0.68	1.36	.	.	.	12.06	9.37	21.43
24	22.28	76	0.84	0.43	5	5	36.86	184.31	40.4	52.9	6.05	805.75	2343.65	19.92	1.8	46.06	0.79	4.3	2.22	1.22	8.12	60.68	70.51	5.07	4.15	12.09	111	27.7	0.04	0.85	0.45	0.88	.	.	.	13.31	8.06	21.37
27	22.04	73	0.81	0.44	4	4	16.65	66.61	43.07	51.31	1.17	411.33	1962.47	20.6	1.66	42.77	0.77	4.1	1.97	1.37	4.09	62.73	54.55	3.96	4.34	14.23	78	32.2	0.01	0.51	0.39	0.69	.	.	.	5.86	7.5	13.36
29	25.35	81	0.87	0.47	5	4.2	98.67	414.42	42.2	55	7.73	619.68	3584.94	16.52	2.81	49.38	1.44	5.9	3.67	1.34	4.42	62.83	59.73	3.7	4.54	12.88	68	22.2	0.04	1.17	0.74	1.03	.	.	.	2.46	6.5	8.96
28	24.83	84	0.86	0.47	3	3.8	43.79	166.38	53.5	65.8	4.71	409.95	2557.46	12.16	2.08	59.22	1.09	5.3	2.91	1.37	5.29	62.56	59.47	3.45	5.3	18.24	69	32.9	0.02	0.49	0.47	0.8	.	.	.	3.84	4.92	8.76
26	25.89	84	0.86	0.49	5	2.2	99.79	219.55	48.6	66.4	4.78	589.1	3141.7	16.07	2.27	62.58	1.68	6.3	3.42	1.69	4.48	62.33	58.74	5.17	5.37	13.36	72	31.2	0.01	0.08	0.28	0.62	.	.	.	18.76	13.13	31.89
28	18.94	63	0.76	0.35	5	7.8	20.71	161.51	32.2	39.13	2.33	450.63	2523.9	20.99	2.75	36.19	0.56	3.7	1.52	1.43	4.48	63.23	57.85	4.79	3.89	19.93	98	34.8	0.01	0.41	0.41	0.61	.	.	.	13.03	8.34	21.37
28	24.22	84	0.9	0.49	3	5	68.36	341.8	35.43	50.43	7.5	454.3	1781.42	21.19	2.28	49.38	1.27	5.5	3.31	1.43	6.19	61.5	63.72	7.89	3.52	18.35	121	31.1	0.08	0.33	0.22	0.32	.	.	.	10.74	6.03	16.77
26	21.26	73	0.78	0.43	6	5.5	5.36	29.5	46.5	48.83	0.06	209.83	2530.36	19.81	2.25	36.19	0.88	4.5	2.32	1.32	0.47	66.35	36.02	5.37	5.87	13.7	115	35.9	0.02	0.93	0.56	0.92	.	.	.	45.29	10.49	55.78
27	22.49	77	0.8	0.45	3	4	9.92	39.67	32	37.66	0.18	473.28	1637.26	20.07	0.71	39.48	1.14	4.6	2.56	1.16	1.4	65.12	45.58	3.67	4.64	11.24	67	24.9	0.06	0.17	0.21	0.26	.	.	.	22	14.3	36.3
24	22.13	72	0.78	0.41	3	3.4	19.16	65.14	37.5	48	0.67	420.13	2779.58	18.79	2.96	46.06	1.06	5.6	3.36	1.32	2.75	63.76	52.29	3.96	4.1	19.21	124	30.9	0.21	1.32	0.47	1.02	.	.	.	10.35	18.03	28.38
41	27.68	93	0.95	0.55	20	7.2	117.25	844.2	16.19	22.25	3.77	379.51	3117.61	7.41	4.19	40.33	2.6	6.29	3.36	1.32	2.76	63.59	51.61	7.37	7.3	10.29	95	29.4	0.06	1.46	0.34	1.39	.	.	.	39.19	12.62	51.81
25	21.3	78	0.84	0.43	7	3.2	3.49	11.18	10.71	10.71	0	956.19	2813.4	13.64	3.38	36.19	0.89	2.5	1.17	1	0	66.35	32.21	3.25	4.57	13.82	72	21.8	0.06	1.51	0.57	1.36	.	.	.	43.84	24.07	67.91
31	22.09	73	0.8	0.41	4	3.4	21.61	73.48	38.5	49.8	0.91	316.04	3032.74	19.73	3.17	46.06	1.12	3.2	1.3	1.24	3.23	64.52	52.53	3.11	2.4	10.35	60	18.8	0.17	1.39	0.35	1.1	.	.	.	8.89	12.25	21.14
29	25.95	87	0.88	0.51	2	2.7	2.06	5.56	36.4	54.6	0	171.06	1881.91	19.91	2.22	39.38	3.27	4.2	1.94	0.96	0	64.1	35.9	2.19	4.99	11.64	95	9.1	0.19	1.1	0.63	0.61	.	.	.	12.03	14.35	26.38
28	22.6	80	0.84	0.45	4	2.7	7.11	19.2	24.52	24.52	0.02	395.28	2946.87	12.74	1.41	36.19	0.73	4.5	2.61	1.42	0.47	65.4	40.28	6.77	7.71	11.23	61	12.8	0.34	1.54	0.48	1.21	.	.	.	21.89	10.79	32.68
23	21.47	82	0.87	0.47	4	3.2	23.5	75.2	25.8	33.76	0.27	466.84	2658.67	17.23	2.38	39.48	0.72	5.24	3.7	1.51	1.4	65.42	44.39	.	.	.	.	.	0.01	0.22	0.35	0.51	.	.	.	22.59	15.87	38.46
30	18.37	72	0.84	0.44	4	4.3	85.7	368.5	40.74	58.64	9.26	399.59	3295.27	15.14	2.66	59.8	0.98	4.3	2.47	1.15	6.17	62.56	61.67	3.47	3.21	16.45	211	28.3	0.09	1.44	0.53	0.95	.	.	.	11.99	3.57	15.56
34	28.41	81	0.87	0.46	4	3.4	73.1	248.54	35.2	51.6	3.6	574.54	3544.03	9.15	3.11	49.35	0.81	3.5	2.22	0.81	4.11	63.47	56.62	3.56	5.97	15.02	92	26.3	0.16	1.65	0.59	1.2	.	.	.	7.11	2.79	9.9
26	22.09	77	0.8	0.43	5	4.6	11.9	54.74	37.13	44.05	0.19	436.28	2349.61	18.2	2.34	36.19	0.54	3.9	2.03	1.57	0.93	64.95	37.85	2.17	3.45	17.26	99	43.7	0.16	1.61	0.73	0.84	.	.	.	14.06	8.04	22.1
30	20.76	72	0.82	0.42	3	4.8	47.4	227.53	32.59	51.29	2.38	174.83	1910.76	25.08	0.78	49.35	0.94	3.9	2.45	1.15	3.21	63.76	55.05	5.17	3.36	11.78	40	23.9	0.05	0.66	0.39	0.57	.	.	.	3.08	5.17	8.25
26	27.74	89	0.88	0.51	4	6	19.27	115.63	39.35	46.63	2.05	378.71	2414.97	19.42	2.16	40.21	1.27	4.5	2.89	1.19	4.5	63.96	58.11	2.81	3.28	8.64	73	33.2	0.13	1.18	0.4	0.84	.	.	.	15.03	11.42	26.45
28	18.61	67	0.77	0.38	3	4.2	25.7	107.93	33.98	41.26	1.01	509.69	1773.6	15.82	1.61	42.77	0.82	4.2	2.41	1.38	2.76	63.59	54.84	5.53	16.57	13.58	87	23.2	0.01	0.16	0.21	0.34	.	.	.	15.56	11.34	26.9
36	19.38	67	0.8	0.39	3	2.3	19.08	43.89	64.7	73.72	0.26	397.74	3430.27	12.92	3.56	52.98	0.47	3.6	1.94	1.34	0.93	64.95	40.19	3.62	6.32	14.63	120	37.9	0.28	1.56	0.46	1.1	.	.	.	11.41	6.76	18.17
27	21.2	64	0.76	0.37	7	3.5	22.08	77.28	47.4	64.3	1.67	.	.	.	.	59.8	0.43	3.9	2.26	1.42	4.55	63.18	56.82	7.99	7.75	15.53	64	39.3	0.22	0.97	0.48	0.58	.	.	.	14.33	10.09	24.42
27	21.22	76	0.79	0.43	4	3.3	44.6	147.18	36.5	46.33	2.91	311.03	1483.31	20.09	1.13	42.77	1.46	3.8	1.74	1.2	5.41	62.61	61.26	1.97	8.06	8.24	37	24.3	0.12	0.58	0.33	0.39	.	.	.	11.49	10.81	22.3
39	23.95	79	0.85	0.45	4	3.5	18.9	66.14	15.85	17.83	0.24	.	.	.	.	37.13	1.86	5.16	1.82	1.24	2.31	64.35	51.39	2.58	5.79	14.19	114	26	0.09	1.4	0.46	1.05	.	.	.	19.09	11.85	30.94
28	21.45	79	0.87	0.46	4	1.5	75.1	112.64	32.44	47.04	1.65	.	.	.	.	46.06	1.58	5.72	4.36	1.09	4.52	62.44	58.82	2.67	5.81	14.81	167	25.1	0.01	0.75	0.41	0.9	.	.	.	4.49	6.85	11.34
40	25.06	82	0.9	0.47	4	3.5	45.84	160.45	18.78	31.18	1.36	393.53	2201.2	21.33	2.08	65.8	1.01	4.3	2.81	1.12	4.52	63.8	58.82	2.09	3.63	14.65	60	55.5	0.07	0.72	0.25	0.7	.	.	.	10.15	7.2	17.35
33	19.38	65	0.78	0.38	6	2.5	108.9	272.25	38.46	74.86	5.1	801.2	3330.09	12.75	3.37	82.12	0.97	4.5	2.63	1.39	4.87	61.95	59.73	1.39	1.78	12.32	146	29.8	0.28	2.31	0.89	1.58	.	.	.	13.32	5.96	19.28
30	27.44	95	0.88	0.54	3	7.7	22.58	173.85	24.3	29.27	1.89	400.63	3525.53	16.59	4.25	37.32	0.86	2.8	1.61	0.98	4.48	62.33	58.3	1.71	3.99	7.87	194	26.5	0.15	2.41	0.81	1.77	.	.	.	12.46	6.48	18.94
35	27.27	93	0.94	0.53	7	3.7	170.64	631.37	29.56	54.96	8.44	.	.	.	.	49.48	1.43	7.14	5.77	1.09	4.52	64.25	58.82	5.51	3.11	13.73	146	25.7	0.01	0.33	0.25	0.41	.	.	.	21.28	11.61	32.89
37	24.16	81	0.85	0.46	2	3.1	80.83	250.58	16.66	23.6	1.87	.	.	.	.	42.77	2.42	4.1	2.11	1.08	4.48	62.78	58.74	.	.	.	.	.	0.04	0.93	0.44	0.08	.	.	.	29.1	14.01	43.11
26	25.88	87	0.92	0.49	6	2	35.05	70.1	46.6	56.21	1.98	617.62	3388.24	8.65	3.03	49.38	1.69	4.5	2.37	1.49	6.06	61.04	67.1	4.42	2.77	15.41	188	10.1	0.03	0.52	0.43	0.95	.	.	.	4.14	15.17	19.31
29	25.61	78	0.83	0.46	2	2	31.81	63.62	32.9	45.1	1.03	.	.	.	.	42.77	0.71	4	2.42	1.08	4.91	62.5	61.61	3.19	5.25	11.85	164	21.5	0.26	0.85	0.36	0.57	.	.	.	6.35	10.45	16.8
26	23.14	72	0.82	0.44	3	2.8	32.18	90.11	40.7	51.9	1.66	243.68	1957.78	23.62	1.85	49.38	0.42	4	2.46	1.19	4.52	63.35	58.82	2.78	6.8	15.15	181	39.8	0.01	0.46	0.55	0.79	.	.	.	5.27	5.32	10.59
23	21.05	69	0.76	0.4	7	4	0.75	2.99	33.3	33.3	0	395.54	2139.12	19.98	1.47	36.19	0.3	2.6	1.68	0.69	0	71.43	14.29	5.38	5.88	22.86	250	21.3	0.02	0.22	0.35	0.63	.	.	.	15.05	13.3	28.35
24	30.07	94	0.88	0.54	4	4.1	11.98	49.1	38.2	42.11	0.43	221.25	3236.2	14.44	2.84	36.19	2.15	4.31	2.57	1.12	2.31	64.35	51.85	3.02	4.08	10.08	93	16.2	0.03	1.21	0.64	1.27	.	.	.	5.13	17.31	22.44
24	25.02	82	0.84	0.44	2	2	77.84	155.68	26.49	41.89	1.69	833.21	2560.53	16.43	3.03	39.48	2.04	5.36	3.76	1.31	4.09	64.55	59.09	4.91	4.02	12.33	160	19	0.1	1.35	0.51	0.98	.	.	.	10.09	9.2	19.29
23	25.71	88	0.93	0.53	4	5.2	62	322.38	52.3	82.1	8.99	184.2	2262.3	11.06	1.44	92.12	1.59	3.7	2.05	1.05	5.33	63.11	66.67	2.43	2.5	6.62	88	8.9	0.05	0.63	0.35	0.75	.	.	.	5.75	5.41	11.16
23	20.83	72	0.84	0.4	7	4.3	66.36	285.36	33.22	44.12	3.9	300.24	2518.64	8.74	2.29	42.77	1.7	4.8	2.88	1.27	4.11	63.93	57.53	4.65	8.39	20.9	157	32.1	0.01	0.47	0.34	0.56	.	.	.	21.8	20.05	41.85
28	27.68	83	0.86	0.49	2	2.7	7.11	19.2	15.76	17.87	0.06	112.67	1327.91	10.16	0.76	55.93	1.17	3.9	2.35	0.99	1.86	64.19	51.16	4.11	4.86	11.38	210	29.4	0.14	0.69	0.38	0.4	.	.	.	13.37	3.26	16.63
29	24.8	83	0.9	0.49	5	2.6	80.83	210.17	7.64	11.11	0.72	1006.63	3729.33	10.35	4.52	49.35	0.71	3.7	2.5	0.96	4.46	62.5	58.04	5.84	5.24	12.48	153	25.7	0.17	2.58	0.72	1.95	.	.	.	16.02	5.18	21.2
35	24.91	80	0.88	0.47	2	1.8	23.05	41.49	38.3	45.44	0.66	.	.	.	.	40.21	1.73	4.01	2.86	1.13	4.13	64.22	58.26	4.25	5.35	14.98	69	31.6	0.13	1.43	0.55	0.9	.	.	.	6.68	7.21	13.89
27	17.93	64	0.8	0.38	2	3.5	74.85	261.98	55	75	6.48	474.89	2312.77	14.55	2.07	59.48	0.36	3.4	1.94	0.98	4.5	63.06	60.81	2.24	4.62	20.48	116	60.7	0.05	0.71	0.36	0.7	.	.	.	6.97	7.11	14.08
29	26.53	92	0.91	0.51	6	3.4	220.29	748.99	33.91	49.01	16.43	689.36	2607.47	10.67	2.47	42.77	2.24	5	3.15	0.88	6.47	61.21	66.81	2.17	3.58	8.58	234	12.5	0.01	0.34	0.74	0.87	.	.	.	31.05	13.31	44.36
27	25.83	88	0.92	0.5	2	2.4	31.62	75.89	57.7	69.2	1.77	336.85	2252.91	20.64	2.17	49.06	1.03	4.5	2.77	1.18	4.04	63.68	60.09	5.91	5.2	13.58	129	18.3	0.01	0.61	0.35	0.69	.	.	.	5.17	11.41	16.58
31	25.61	81	0.89	0.48	2	3.7	60.44	223.62	38.99	56.29	4.28	383.77	3060.09	20.21	2.07	55.93	0.68	4.8	2.8	1.55	4.91	62.95	58.93	3.03	8.09	11.44	206	23.1	0.03	0.6	0.24	0.66	.	.	.	15.34	5.82	21.16
30	24.22	72	0.81	0.42	7	3.8	2.12	8.06	52.9	52.9	0.04	248	1752.2	8.67	0.99	49.38	1.08	3.8	2.39	0.9	0.93	64.49	45.33	1.78	1.14	16.55	151	47.7	0.01	0.1	0.5	0.39	.	.	.	25.94	16.89	42.83
37	26.3	89	0.88	0.52	2	3	85.45	256.36	46.98	75.08	8.31	631.15	3102.69	14.77	2.74	65.8	0.9	4.3	2.69	1.36	6.9	60.34	65.95	5.05	9.72	12.63	142	24.9	0.1	1.59	0.81	0.96	.	.	.	11.01	5.7	16.71
32	26.12	87	0.85	0.5	7	3.8	50.15	190.55	10.45	11.57	0.9	.	.	.	.	38.36	4.06	4.1	1.31	0.72	4.52	63.8	57.92	1.49	3.81	10.5	137	19.5	0.1	0.64	0.22	0.49	.	.	.	28.68	9.81	38.49
32	28.4	90	0.91	0.52	7	4	1.12	4.49	22.2	33.3	0.01	222.95	3056.05	7.75	2.91	36.19	2.11	4	2.58	0.9	0.9	64.86	25.23	4.74	15.34	9	62	20.2	0.26	1.33	0.47	0.99	.	.	.	37.06	10.48	47.54
33	31.14	87	0.86	0.51	6	6	18.99	113.95	40.4	43.36	2.47	.	.	.	.	42.77	0.99	4.44	2.71	1.21	5.36	62.95	60.27	4.4	5.66	14.89	84	30.4	0.03	0.63	0.42	0.7	.	.	.	15.53	6.8	22.33
27	29.37	95	0.94	0.54	3	4.7	27.82	130.74	43.1	55.2	2.28	.	.	.	.	52.64	1.08	4.36	2.89	0.97	4.05	63.96	57.66	5.09	4.53	7.56	105	6.2	0.17	0.88	0.47	0.66	.	.	.	7.89	8.57	16.46
36	24.49	88	0.9	0.5	3	3.5	20.11	70.4	6.98	8.38	0.14	222.45	3097.65	16.6	2.11	36.19	1.56	4.07	2.53	1.03	2.76	64.52	52.07	6.6	7.86	12.43	111	24.2	0.27	1.34	0.38	0.83	.	.	.	59.12	7.3	66.42
24	24.22	84	0.9	0.49	5	3.7	9.61	35.54	26	29.9	0.26	.	.	.	.	39.35	1.05	3.17	1.73	1.13	2.79	64.19	52.09	3.76	3.04	10.77	68	17.8	0.14	1.41	0.7	0.93	.	.	.	19.34	5.4	24.74
29	28.08	84	0.85	0.48	6	4.5	28.82	129.67	37.62	44.44	2	558.85	3165.51	16.6	3.5	49.35	0.82	4.87	3.49	1.18	4.09	62.73	57.73	2.43	4.63	14.01	96	21.2	0.11	1.33	0.51	1.18	.	.	.	14.74	10.5	25.24
29	22.09	83	0.91	0.47	2	3.7	63.74	235.85	48.36	55.6	3.59	.	.	.	.	59.48	1.12	4.53	2.84	1.06	3.15	63.51	54.05	2.78	1.9	18.65	77	34.7	0.04	0.07	0.18	0.2	.	.	.	18.95	11.36	30.31
24	23.89	80	0.82	0.44	3	3.5	36.8	128.8	37.3	48.8	2.36	152.2	1407.62	12.34	1.12	46.06	2.67	4.61	2.4	1.49	4.91	63.39	60.27	2.21	2.98	18.19	48	34.4	0.01	0.28	0.43	0.36	.	.	.	7.49	18.79	26.28
30	19.72	66	0.78	0.39	4	6	21.42	128.54	63.7	72.43	3.32	.	.	.	.	69.09	0.56	4	2.33	1.39	4.05	64.41	57.66	5.68	5.99	11.47	83	29.8	0.06	0.7	0.43	0.67	.	.	.	14.49	6.06	20.55
32	23.12	81	0.85	0.47	2	3.2	63.54	203.34	41.25	61.75	2.64	512.1	2674.98	14.93	2.66	69.09	0.62	3.25	1.97	0.96	3.15	63.96	57.66	3.2	6.7	13.55	69	35.8	0.45	1.43	0.45	1.09	.	.	.	37.63	15.97	53.6
31	21.55	86	0.92	0.5	4	3.8	62.25	236.54	47.9	62.1	6.81	605.71	2474.32	18.23	1.23	59.48	0.53	3.95	2.13	1.43	6.01	61.37	63.52	2.22	6.71	11.68	52	29.4	0.11	0.75	0.47	0.46	.	.	.	17.54	6	23.54
24	21.3	73	0.88	0.42	6	6	0.75	4.49	16.7	16.7	0.01	345.84	2566.1	10.28	1.92	36.19	1.44	3.31	1.84	1.16	1.37	58.9	34.25	3.81	5.98	9.22	42	36.7	0.07	0.74	0.32	0.74	.	.	.	33.2	6.69	39.89
27	22.21	83	0.86	0.45	4	5.5	62.5	343.73	51.7	75.5	11.53	.	.	.	.	65.8	2.8	4.04	2.25	1.19	6.49	62.34	69.26	4.34	6.27	11.88	45	25.2	0.12	1.33	0.41	1.12	.	.	.	10.21	7.19	17.4
30	17.51	65	0.83	0.37	7	4.5	24.27	109.22	41.4	54.8	1.87	447.87	2967.23	15.39	3.35	59.48	0.57	2.98	1.27	1.42	4.13	63.76	57.8	2.82	3.58	16.63	61	64.3	0.16	1.84	0.52	1.63	.	.	.	18.96	6.38	25.34
33	24.92	84	0.88	0.5	7	3.2	48.15	154.08	30.01	38.3	2.43	.	.	.	.	39.48	1.47	4.75	3.04	1.02	5.26	63.16	60.53	3.54	3.98	14.47	107	21.7	0.05	1.01	0.3	0.87	.	.	.	16.56	4.19	20.75
27	24.22	76	0.81	0.45	5	5.9	24.42	144.07	34.8	39.01	2.02	.	.	.	.	46.06	0.42	3.24	1.67	1.4	4.02	62.5	57.14	2.58	3.81	13.85	103	33.4	0.05	1.4	0.64	0.95	.	.	.	24.9	13.27	38.17
30	22.49	85	0.93	0.5	5	4.1	25.82	105.87	32.3	43.5	1.82	.	.	.	.	42.77	1.1	4.67	2.98	1.11	5.31	62.83	57.52	3.65	5.34	13.32	73	23.7	0.01	0.24	0.26	0.61	.	.	.	10.88	10.75	21.63
28	22.86	86	0.89	0.49	3	4	19.46	77.84	32.1	40.43	1.02	.	.	.	.	65.8	3.66	4.75	2.75	0.94	4.07	63.35	57.01	5.34	6.54	10.32	83	16.5	0.11	1.23	0.54	0.87	.	.	.	4.2	8.59	12.79
35	27.78	90	0.86	0.5	3	3.8	34.3	130.36	27.25	29.07	1.73	.	.	.	.	39.61	1.33	2.98	1.41	1.04	4.87	62.83	57.96	3.17	8.97	13.46	55	36.3	0.03	0.67	0.33	0.82	.	.	.	36.14	10.52	46.66
21	30.81	88	0.86	0.52	4	3.6	213.93	770.15	33.75	66.65	11.49	240.89	960.84	9.48	0.91	65.8	0.46	3.39	2.2	1.02	4.42	62.83	57.96	2.83	6.32	9.69	58	31.2	0.01	0.43	0.33	0.62	.	.	.	11.07	7.54	18.61
24	24.4	82	0.86	0.44	2	2.5	14.6	36.49	33.29	36.5	0.11	430.15	2775.28	14.17	3.16	36.19	1.24	2.81	1.62	0.83	0.93	65.12	46.05	4.03	8.56	13.63	94	23.8	0.17	1.09	0.41	0.92	.	.	.	11.19	11.25	22.44
24	30.09	86	0.83	0.5	3	5	14.6	72.97	41	50.4	1.36	343.4	2317.78	13.12	2.34	46.06	0.76	4.1	2.36	1.45	4.55	63.18	58.18	4.69	4.99	10.45	108	11.1	0.12	0.87	0.36	0.72	.	.	.	6.69	5.02	11.71
30	22.53	75	0.84	0.43	7	2.5	20.86	52.16	24.2	26.89	0.51	564.03	3053.38	8.37	3.11	37.42	0.93	4.98	3.36	1.27	4.07	63.8	58.37	3.61	8.5	15.32	147	43.5	0.32	2.38	0.69	1.41	.	.	.	23.61	5.8	29.41
28	22.09	75	0.82	0.42	7	5	74.75	373.76	19.98	25.86	3.07	658.4	2921.92	11.7	2.56	36.19	0.89	3.1	0.98	1.29	4.11	63.47	49.32	7.69	4.4	19.57	117	41.3	0.01	0.61	0.31	0.9	.	.	.	14.83	8.5	23.33
29	25.47	85	0.89	0.49	3	2.4	106.09	254.62	32.78	53.98	4.37	556.09	3032.26	10.28	3.14	42.77	1.08	3.46	1.96	1.07	5.24	62.45	60.26	2.83	5.34	9.25	93	7.3	0.08	1.36	0.9	0.91	.	.	.	4.82	4.17	8.99
36	22.65	83	0.91	0.48	6	14	14.97	209.57	30	30.83	0	156.43	1269.59	10.38	1.22	46.06	1.18	5.08	3.1	1.34	0	65.57	30.19	2.1	5.67	8.88	41	24	0.02	0.45	0.36	0.54	.	.	.	40.64	9.83	50.47
23	19.59	71	0.83	0.41	3	2.3	53.52	123.08	45	58.5	2.46	610.51	2516.58	11.89	2.5	42.77	0.86	3.08	1.53	1.23	4.44	64	58.22	2.66	2.82	6.37	77	17.5	0.04	0.78	0.45	1.05	.	.	.	7.94	7.88	15.82
25	22.84	73	0.79	0.41	3	3.6	40.32	145.16	23.64	30.83	1.82	72.88	1952.9	16.01	1.2	39.48	1.25	4.59	2.42	1.69	5.31	62.83	60.18	2.98	2.13	13.52	87	15.1	0.2	1.31	0.68	0.81	.	.	.	7.7	8.59	16.29
26	24.93	77	0.83	0.43	7	2.9	77.96	226.1	26.72	43.68	4.59	806.48	4132.94	10.94	3.99	42.77	1.44	5.11	3.13	1.51	7.59	60.76	72.15	4.49	4.07	24.57	158	29.1	0.44	3.11	0.95	2.08	.	.	.	10.54	7.86	18.4
32	24.25	86	0.9	0.46	3	6.1	9.36	57.07	36	39	0.83	205.17	1660.21	12.46	2.22	36.19	0.82	3.71	2.16	1.24	4.05	63.96	58.11	2.21	2.52	6.65	113	27.9	0.08	1.31	0.54	0.79	.	.	.	24.32	16.39	40.71
29	23.15	76	0.81	0.42	6	5	41.91	209.57	27.95	36.58	2.59	447.57	2971.54	9.06	3.03	37.42	0.85	3.38	2.13	0.9	4.42	62.83	57.08	3.57	5.5	14.67	37	18.9	0.16	1.34	0.36	1.21	.	.	.	18.19	8.33	26.52
31	21.22	80	0.87	0.46	3	2	96.8	193.6	26.69	40.39	2.33	134.45	2217.43	13.58	1.49	42.77	3.7	5.31	2.71	1.06	4.5	63.51	59.01	3.17	2.31	16.27	84	39.8	0.01	0.11	0.29	0.49	.	.	.	17.65	17.44	35.09
27	24.22	75	0.82	0.44	3	3	196.47	589.41	34.25	55.65	10.54	889.24	1905.67	15.33	2.39	46.09	0.45	0.95	1.76	1.06	5.22	62.17	60.43	3.05	2.02	16.32	109	34.1	0.01	0.88	0.64	0.9	.	.	.	5.56	6.21	11.77
34	29.41	93	0.91	0.55	4	2.9	13.85	40.15	61.5	67.58	1.43	.	.	.	.	59.48	0.77	4.82	3.1	1.32	5.78	61.78	62.22	3.52	8.07	14.96	83	28.7	0.04	0.88	0.44	0.97	.	.	.	12.12	4.36	16.48
31	26.57	85	0.88	0.51	3	3.9	67.64	263.8	35.58	61.18	4.61	.	.	.	.	65.8	3.76	4.25	2.3	0.94	4.91	62.5	62.05	3.48	3.17	8.47	113	13.9	0.01	0.35	0.25	0.58	.	.	.	4.9	4.96	9.86
39	26.23	87	0.84	0.48	4	2.4	22	52.81	6.46	6.8	0.02	110.78	1822.65	8.87	1.3	36.19	1.79	5.24	3.26	1.56	0.48	66.35	37.98	3.06	2.61	11.44	79	34.9	0.35	0.58	0.31	0.1	.	.	.	65.48	7.83	73.31
35	25.51	86	0.91	0.51	3	5.8	29.19	169.3	47	58.1	3.92	247.88	2310.47	7.08	1.74	52.18	4.56	4.86	2.85	0.85	4.93	62.33	60.09	3.19	3.45	11.16	83	20.2	0.13	1.27	0.56	0.85	.	.	.	15.14	7.57	22.71
30	28.55	92	0.89	0.51	5	4.5	4.34	19.51	14.3	17.16	0.05	209.19	1991.72	6.99	1.08	38.42	3.16	6.96	4.57	1.37	1.84	65.9	46.08	5	9.54	14.71	137	15	0.14	1.89	0.69	1.57	.	.	.	18.51	10.76	29.27
27	24.49	85	0.89	0.49	4	3.8	23.86	90.66	58	67.41	2.99	.	.	.	.	59.22	2.98	6.15	4.39	1.12	5.68	62.45	62.01	2.05	4.7	12.76	64	17.2	0.03	0.1	0.27	0.29	.	.	.	6.27	4.88	11.15
26	25.83	89	0.9	0.51	2	4.1	29	118.91	10.32	12.26	0.5	185.32	1647.84	7.57	3.29	37.12	1.57	4.38	2.71	1.29	4.11	63.01	57.08	3.61	2.57	11.78	41	24.3	0.01	0.54	0.56	0.59	.	.	.	31.85	7.28	39.13
36	23.88	73	0.84	0.44	2	.	.	.	.	.	0	.	.	.	.	.	1.12	4.1	2.23	1.13	4.48	62.33	59.19	3.7	4.32	13.82	70	40.2	0.05	0.28	0.17	0.34	.	.	.	19.32	8.91	28.23
40	29.76	99	1	0.59	6	.	.	.	.	.	0	.	.	.	.	.	7.62	4.4	1.73	0.81	5.17	61.64	61.21	4.22	8.44	7.84	41	14.7	0.11	0.84	0.32	0.67	.	.	.	14.19	10.88	25.07
25	27.99	89	0.78	0.47	5	.	.	.	.	.	0	594.4	2958.14	11.65	1.39	.	1.25	5.1	3.03	1.41	5.73	62.11	61.67	4.24	3.25	9.45	198	12	0.34	1.42	0.44	1.11	.	.	.	7.94	12.01	19.95
28	26.37	87	0.91	0.51	8	.	.	.	.	.	0	667.44	3104.34	9.45	1.47	.	3.67	3.8	1.6	0.72	6.11	60.7	65.07	1.29	2.61	8.53	204	15.1	0.08	1.4	0.45	1.33	.	.	.	15.61	4.4	20.01
28	21.6	76	0.82	0.42	7	.	.	.	.	.	0	432.27	1776.21	10.67	1.17	.	0.82	4.3	2.62	1.05	4.85	63.44	60.35	2.54	4.32	11.15	81	32.9	0.06	0.6	0.34	0.47	.	.	.	7.03	8.58	15.61
24	19.72	67	0.78	0.39	3	.	.	.	.	.	0	223.66	1429.03	11.45	1.21	.	1.52	2.7	1.18	1.04	1.39	64.35	46.76	7.63	3.44	12.32	59	24.8	0.02	0.5	0.46	0.39	.	.	.	25.48	4.43	29.91
44	20.55	70	0.82	0.42	5	.	.	.	.	.	0	592.93	2297.38	10.43	2.18	.	1.52	2.7	1.18	1.04	1.4	65.58	39.53	5.91	7.17	12.11	87	34.8	0.07	1.17	0.37	0.97	.	.	.	18.6	24.98	43.58
28	28.68	85	0.83	0.47	2	.	.	.	.	.	0	327.39	2835.01	11.39	2.59	.	1.52	2.7	1.18	1.04	6.49	62.34	64.94	3.79	10.2	13.43	70	20.3	0.1	1.4	0.61	1.04	.	.	.	10.27	8.37	18.64
31	19.49	63	0.74	0.38	2	.	.	.	.	.	0	316.88	1515.77	11.96	1.21	.	0.66	3.9	1.76	1.77	4.95	62.61	60.81	2.5	3.12	15.17	125	32	0.14	0.25	0.34	0.36	.	.	.	18.22	7.27	25.49
26	21.97	72	0.79	0.42	3	4.7	44.87	210.88	41.6	60.8	4.27	333.57	1850.85	8.11	2.54	38.38	0.36	4.5	2.82	1.36	4.87	62.83	60.18	3.18	3.75	12.78	66	32	0.16	1.32	0.41	0.99	.	.	.	45.7	12.44	58.14
36	26.37	80	0.85	0.47	2	.	.	.	.	.	0	156.94	1098.77	7.43	0.89	.	1.46	3.5	1.85	1	5.63	62.34	60.61	3.41	3.1	17.2	167	42.2	0.01	0.56	0.64	0.42	.	.	.	6.07	5.5	11.57
31	24.8	70	41.67	0.42	7	1.1	33.09	36.4	28.2	49.3	0.46	822.25	2420.1	10.28	2.46	47.38	0.67	4.4	2.55	1.22	4.5	62.61	58.11	3.63	5.2	10.17	52	18.5	0.02	0.44	0.24	0.71	.	.	.	11.86	4.73	16.59
32	23.39	76	0.9	0.44	3	.	.	.	.	.	0	307.44	1183.04	7.16	1.72	.	0.71	3.9	2.29	1.23	0	60	9.78	3.93	6.72	18.32	116	45.4	0.04	0.52	0.33	0.57	.	.	.	32.82	44.73	77.55
40	23.66	81	0.9	0.47	4	.	.	.	.	.	0	419.13	1329.03	8.54	1.13	.	1.7	4.3	2.61	1.06	2.75	63.3	50.46	3.59	7.94	12.04	42	25	0.12	0.53	0.3	0.45	.	.	.	19.46	6.45	25.91
28	20.76	75	0.86	0.44	3	2.5	28.82	72.06	39.6	48.87	1.74	586.16	2588.74	7.83	2.52	42.77	1.11	4.5	2.59	1.37	6.09	61.74	65.22	2.06	3.3	18.86	122	27.4	0.01	0.25	0.37	0.66	.	.	.	5.56	8.44	14
27	22.49	76	0.87	0.45	7	5.3	43.16	228.73	26.2	33.58	3.36	483.52	2654.02	6.7	2.59	46.06	1.42	4.1	2.48	1.03	5.6	62.07	62.07	3.07	1.76	16.32	85	29	0.02	0.19	0.24	0.39	.	.	.	24.36	7.24	31.6
40	23.67	85	0.92	0.48	7	3.4	18.29	62.19	14.33	15.73	0.16	481.41	2269.87	6.83	1.42	38.38	1.2	4.3	2.63	1.1	1.83	65.75	41.1	5.88	7.64	7.16	66	18.5	0.18	1.05	0.28	0.42	.	.	.	29.59	5.47	35.06
26	23.36	75	0.84	0.42	3	5.6	11.23	62.91	16.44	22.54	0.14	148.82	1452.03	10.62	1.6	38.11	4.76	6.8	3.47	1.34	1.38	64.68	45.87	8.12	6.67	12.47	110	20.4	0.19	0.59	0.3	0.43	.	.	.	42.95	15.48	58.43
27	22.98	76	0.81	0.43	5	6.8	32.27	219.4	13.38	17.2	0.81	459.59	2589.58	8.43	4.05	36.19	0.58	4.5	2.56	1.43	2.75	63.76	50.92	2.56	2.19	7.86	63	20.3	.	.	.	.	.	.	.	27.49	7.78	35.27
37	34.6	108	1	0.64	2	3.1	45.01	139.52	45.5	60.4	2.62	566.92	1978.34	7.93	3.17	59.85	2.13	3.5	1.8	1.09	4.13	63.76	56.88	2.2	4.56	17.32	128	27.5	0.05	0.89	0.48	0.84	.	.	.	8.37	6.7	15.07
26	29.98	97	0.92	0.54	5	5.6	0.1	0.58	0	0	0	362.34	1361.12	7.51	1.33	36.19	1.35	5	2.96	1.24	0	72.73	18.18	25.45	22.71	23.76	52	15.5	0.09	0.72	0.29	0.62	.	.	.	26.12	5.88	32
27	25.95	98	0.98	0.58	3	2.7	22.67	61.22	0.91	1.51	0.02	231.04	1333.4	9.7	1.07	37.42	1.31	4.23	2.81	0.95	4.05	63.96	57.66	2.9	3.23	10.27	110	12.1	0.26	1.1	0.4	0.82	.	.	.	62.35	6.31	68.66
32	26.12	89	0.89	0.51	6	4.4	81.24	357.47	38.56	58.16	6.2	914.75	1518.61	13.86	1.19	59.87	0.87	6.4	3.91	1.65	4.5	62.61	58.56	4.08	5.18	15.58	149	30	0.04	0.41	0.2	0.18	.	.	.	21.33	11.59	32.92
29	21.22	75	0.87	0.43	3	4.3	6.99	30.05	12.5	19.85	0.03	316.18	2291.92	6.65	2.41	38.85	1.24	4.8	2.7	1.01	0.93	64.65	42.33	5.8	6.14	23.58	87	52	0.04	1.08	0.54	0.65	.	.	.	13.16	8.92	22.08
26	20.99	65	0.75	0.36	3	3.4	31.03	105.51	4.63	5.73	0.11	341.02	2981.24	10.52	2.32	36.19	0.75	3.5	1.58	1.42	2.28	63.47	50.23	4.98	6.44	21.12	135	27.7	0.02	0.75	0.5	0.4	.	.	.	59.91	7.96	67.87
25	21.6	71	0.8	0.39	7	3.3	52.41	172.94	43.8	70.9	4.02	226.96	1795.15	11.6	1.47	65.8	0.48	3.4	1.76	1.34	5.31	62.83	60.26	5.35	4.32	11.52	163	20.9	0.01	0.91	0.67	0.42	.	.	.	8.32	7.81	16.13
29	21.26	70	0.81	0.42	6	4.1	46.99	192.67	12.68	16.62	0.78	509.43	2513.26	8.56	2.35	42.77	0.36	3.2	1.45	1.44	3.2	63.47	54.79	4.29	4.33	14.05	106	29.5	0.02	0.6	0.28	0.44	.	.	.	37.63	6.12	43.75
32	22.86	71	0.73	0.41	7	5.5	21.85	120.19	31.1	41.1	1.51	559.5	2729.55	8.21	2.48	42.77	1.27	5.9	2.96	2.17	4.05	63.51	58.11	4.71	4.07	15.33	85	44.2	0.09	1.01	0.3	0.85	.	.	.	21.71	11.8	33.51
29	26.23	91	0.91	0.51	3	3.2	27.88	89.22	52.1	69.3	2.85	226.17	2372.35	9.44	2.24	65.8	1.74	3.8	2.21	0.9	6.14	60.96	64.91	2.92	2.71	10.33	116	13.1	0.29	1.04	0.51	0.65	.	.	.	3.53	7.44	10.97
32	27.78	94	0.91	0.52	3	3.1	32.16	99.7	31.7	40.65	0.87	295.82	2493.1	9.37	1.92	41.19	1.24	4.2	2.35	1.29	2.74	64.38	52.05	2.21	2.27	15.26	105	9.4	0.01	0.54	0.31	0.49	.	.	.	4.35	6.08	10.43
29	22.53	77	0.82	0.43	2	2.5	58.57	146.43	41.8	68.3	2.71	262.07	1753.12	11.97	1.55	59.38	0.93	3.8	2.16	1.22	4.42	63.27	57.96	4.09	5.82	15.7	121	16.8	0.11	1.06	0.68	0.45	.	.	.	5.8	6.66	12.46
40	24.77	93	0.98	0.53	3	2.2	27.61	60.73	40.5	51.7	1.09	438.76	2020.22	8.1	3.17	52.37	5.39	5.8	2.53	1.31	4.42	61.5	59.29	3.35	6.76	7.15	38	20.6	0.04	0.93	0.44	0.82	.	.	.	14.87	6.14	21.01
29	21.41	65	0.76	0.39	3	2.4	8.49	20.39	30.65	34.68	0.11	318.5	2469.23	7.95	2.14	38.23	0.92	4	2.25	1.16	1.83	64.22	57.8	6.1	6.05	18.54	103	31	0.05	0.81	0.32	0.75	.	.	.	2.81	4.72	7.53
28	26.64	83	0.91	0.49	4	4.4	20.59	90.6	35.6	42.39	1.44	228.68	1474.04	6.7	.	39.43	2.46	4.1	2.32	0.91	4.46	64.29	58.48	4.79	1.68	12.52	103	15	0.01	0.4	0.34	0.47	.	.	.	9.62	8.9	18.52
25	20.98	70	0.79	0.4	3	2.4	28.36	68.06	51.1	65.2	1.4	431.94	1866.05	7.3	1.32	39.52	0.89	3.4	1.63	1.44	4.02	63.39	58.04	3.75	3.78	19.93	181	45.4	0.01	0.62	0.4	0.43	.	.	.	3.82	7.03	10.85
30	24.34	80	0.84	0.47	3	6.8	24.39	165.83	38.2	51.7	3.84	181.48	1336.76	6.55	1.17	49.38	1.56	4.2	2.31	0.97	6.06	61.47	63.2	3.04	1.61	11.42	90	12.8	0.03	0.53	0.27	0.44	.	.	.	7.34	6.29	13.63
33	25.06	86	0.91	0.5	6	5	30.28	151.39	65.8	81.9	2.25	216.01	1346.45	6.16	0.97	62.74	1.24	5	2.87	1.38	2.26	64.25	48.87	3.09	6.23	9.24	77	23.2	0.06	0.44	0.28	0.4	.	.	.	10.64	9.69	20.33
32	23.67	72	0.78	0.4	7	3.9	9.15	35.67	26.39	29.76	0.17	397.58	1383.1	7.06	3.82	36.19	1.29	4.1	2.2	0.98	1.85	64.35	46.76	5.81	10.59	13.9	41	25.8	0.02	0.78	0.4	0.53	.	.	.	32.19	7.67	39.86
26	22.86	76	0.81	0.43	5	3.4	9.86	33.54	39.6	42.1	0.6	204.13	2271.62	7.52	1.97	39.43	0.64	3.3	1.49	1.36	4.48	62.33	59.64	5.88	4.66	14.12	71	27.5	0.04	0.53	0.34	0.42	.	.	.	28.06	11.05	39.11
21	24.16	69	0.76	0.39	4	5	1.88	9.38	34	39.67	0.03	305.81	2096.82	7.94	2.99	37.53	0.73	3.3	1.34	1.45	0.94	65.73	39.44	5.77	4.33	18.2	110	46.2	0.03	0.89	0.52	0.61	.	.	.	40.77	18.36	59.13
28	25.14	89	0.95	0.52	5	3.9	51.89	202.37	42.6	55.7	3.81	.	.	.	.	52.37	2.2	4.43	2.37	1.09	4.42	61.95	57.96	8.38	2.99	14.73	127	28.8	0.01	0.38	0.29	0.37	.	.	.	2.23	5.58	7.81
35	21.89	76	0.82	0.44	4	4.1	57.61	236.21	13.32	21.05	1.39	920.18	3299.13	7.43	2.11	36.19	1.8	5.2	2.9	1.26	4.41	62.56	58.15	2.26	2.83	19.02	102	42	0.06	0.73	0.22	0.56	.	.	.	9.28	6.68	15.96
30	26.37	94	0.94	0.55	3	3	22.4	67.2	50.2	67.9	1.63	316.43	2338.5	9.28	1.95	59.22	1.37	5.5	2.99	1.29	4.82	62.28	51.75	2.77	5.36	11.65	137	24.1	0.02	0.22	0.33	0.41	.	.	.	1.61	7.8	9.41
29	25.35	85	0.86	0.49	2	2	39.56	79.12	27.31	39.81	0.59	321.21	2293.01	8.43	1.9	39.48	0.82	3.8	2.37	0.84	2.74	63.47	52.05	4.41	7.56	14.07	331	22	0.02	1.05	0.65	0.66	.	.	.	4.31	5.77	10.08
31	23.6	76	0.82	0.44	4	3	18.7	56.1	45.6	59.3	0.7	325.26	3482.68	9.43	4.14	49.35	0.9	4.7	2.8	1.34	2.73	63.18	52.27	4.22	2.88	22.7	176	36.4	0.15	2.91	1.31	1.54	.	.	.	8.2	7.87	16.07
32	23.67	88	0.95	0.49	7	5.6	64.32	360.21	46.3	76.7	8.09	517.99	3231.55	7.58	2.97	69.54	2.57	6.1	3.7	1.38	4.85	61.23	61.23	3.09	4.09	7.31	71	11.5	0.12	1.49	0.51	0.85	.	.	.	3.61	4.07	7.68
27	22.09	74	0.8	0.42	7	3.3	129.88	428.6	29.76	72.06	8.21	773.2	3142.41	7.04	2.43	49.54	0.54	3.2	1.6	1.27	6.44	60.94	67.38	3.08	3.34	15.88	201	34	0.35	1.55	0.43	0.87	.	.	.	32.62	6.75	39.37
30	27.76	95	0.93	0.54	4	6.8	25.38	172.58	50.6	69.6	3.89	326.24	2720.84	7.21	2.33	46.06	3.6	5.3	3.04	1.2	4.46	62.05	59.82	2.84	2.42	6.46	64	13	0.15	0.92	0.38	0.68	.	.	.	5.56	8.54	14.1
27	25.01	79	0.82	0.46	6	5	65.15	325.73	34.7	52.7	6.39	504.27	1961.48	8.35	1.46	49.35	1.29	2.8	1.37	0.99	5.65	61.74	61.74	5.03	5.37	12.63	60	25.3	0.01	0.55	0.25	0.26	.	.	.	30.26	6.04	36.3
20	24.22	70	0.8	0.41	3	4.5	82.75	372.38	23.9	43.6	4.71	741.19	2471.37	9.83	1.92	42.77	0.39	3.4	1.54	1.54	5.29	61.23	60.35	4.48	1.68	21.08	180	25.8	0.02	0.59	0.32	0.33	.	.	.	20.55	5.9	26.45
32	22.09	74	0.81	0.42	3	3.5	21.3	74.56	35	43.68	0.48	538.73	2240.4	7.54	1.96	46.06	0.94	3.7	2.04	1.16	1.84	64.06	46.54	4.73	11.18	11.84	96	28.1	0.04	0.97	0.59	0.57	.	.	.	22.66	12.2	34.86
28	24.79	82	0.89	0.5	4	3	29.97	89.91	38.6	43.36	1.55	395.06	2164.47	8.16	1.97	41.12	0.45	3	1.46	1.23	4.46	63.39	58.04	6.89	4.98	15.48	164	22.6	0.01	0.45	0.36	0.28	.	.	.	6.42	5.59	12.01
28	18.45	60	0.72	0.34	5	6.5	60.72	394.67	31.1	44.6	5.95	347.72	1671.29	8.18	0.88	39.48	0.47	4	2.02	1.53	4.85	61.23	60.79	3.09	4.03	16.01	81	35.7	0.01	0.85	0.37	0.65	.	.	.	15.65	6.16	21.81
24	21.37	72	0.8	0.4	7	3.7	120.07	444.26	37.16	64.26	4.51	527.88	3116.01	7.16	1.96	59.47	1.03	3.9	1.52	1.48	2.73	63.18	52.27	4.92	3.77	14.18	144	24.1	0.01	0.85	0.44	0.62	.	.	.	25.69	6.74	32.43
27	24.69	83	0.85	0.46	3	4.5	34.64	155.88	42.3	55.8	2.68	165.36	1174.98	8.7	1.95	38.41	1.35	4	2.16	1.39	4.07	64.25	56.11	1.69	2.97	13.82	158	24.6	0.01	0.22	0.25	0.22	.	.	.	10.09	6.94	17.03
32	21.13	70	0.8	0.41	3	4.8	150.62	722.98	7.75	12.66	3.19	326.25	1145.72	6.58	1.6	37.56	0.67	4.7	2.62	1.52	5.7	60.96	64.47	3.51	4.66	15.55	72	32.8	0.03	0.48	0.24	0.39	.	.	.	56.79	9.59	66.38
27	23.67	73	0.79	0.42	3	4.5	84.2	378.9	10.48	17.88	0.37	651.3	1614.72	9.9	1.82	39.48	1.32	4.4	2.52	1.31	0.93	65.74	46.76	7.19	6.09	13.82	90	18.8	0.07	0.84	0.23	0.56	.	.	.	4.28	13.04	17.32
34	23.46	77	0.81	0.43	3	3.6	18.53	66.7	16.8	20.16	0.5	135.66	2456.92	12.85	1.01	37.35	1.76	5.2	2.79	1.25	4.5	62.61	58.56	4.99	2.38	10.58	59	25.9	0.02	1.04	0.47	0.84	.	.	.	27.97	8.1	36.07
29	22.72	71	0.74	0.4	3	2.6	37.75	98.16	36.5	48.5	0.98	311.61	2947.35	13.42	1.06	42.77	0.57	4.7	2.62	1.5	2.74	63.01	50.68	4.05	3.03	13.33	120	30	0.02	0.19	0.34	0.53	.	.	.	10.64	5.41	16.05
26	19.73	71	0.83	0.4	4	3.6	19.46	70.06	42	47.33	1.85	.	.	.	.	46.02	1.58	3.7	2.07	1.01	6.28	63.68	63.23	4.44	2.98	14.33	119	24.5	0.08	1.05	0.43	0.63	.	.	.	29.5	8.59	38.09
31	24.98	82	0.88	0.5	2	4.6	27.44	126.22	43.3	59.6	2.89	244.93	1329.29	13.11	3.86	59.42	0.98	4.5	2.37	1.49	5.29	61.23	60.35	8.78	4.96	13.86	134	18.2	0.12	0.77	0.37	0.41	.	.	.	29.5	8.59	38.09
29	26.12	88	0.92	0.5	6	4.5	12.26	55.17	28.6	36.54	0.71	325.04	2197.29	14.22	2.4	37.42	2.75	4.2	2.36	0.79	4.5	63.96	59.46	4.33	7.96	9.21	132	19.1	0.08	0.88	0.31	0.59	.	.	.	16.57	7.88	24.45
29	24.49	83	0.9	0.47	4	4.2	20.37	85.55	48.4	62.4	1.13	335.9	2012.58	9.39	2.15	42.77	1.57	6.6	4.5	1.22	2.73	63.18	50.91	4.4	5.68	11.56	165	21.8	0.01	0.31	0.34	0.58	.	.	.	16.01	20.97	36.98
27	30.8	100	0.96	0.59	4	4.8	8.04	38.61	6.45	8.06	0.02	315	624.52	10.88	2.2	.	1.12	4.6	2.55	1.66	0.91	65.3	36.99	2.96	6.3	9.78	72	20.9	0.12	0.8	0.33	0.55	.	.	.	29.25	16.61	45.86
35	27.76	95	0.93	0.54	7	5.8	29.68	172.13	27.2	36.71	3.24	401.34	2303.62	10.56	3.01	37.85	2.18	3.9	2.26	0.87	6.91	61.29	72.35	4.18	4.89	9.4	94	32.7	0.27	1.58	0.55	1.01	.	.	.	23.26	10.18	33.44
31	23.94	84	0.84	0.47	4	3.2	39.05	124.97	62.5	72.13	1.75	313.28	2256.89	10.49	1.66	62.51	3.6	4.2	2.13	0.95	2.24	65.92	47.09	5.26	6	14.67	108	20.4	0.29	0.94	0.38	0.5	.	.	.	9.36	13.6	22.96
31	26.75	89	0.86	0.51	6	4.2	39.57	166.2	47.9	59.7	4.77	75.66	2813.97	15.39	2.62	59.22	2.8	6.5	4.01	1.43	5.99	62.21	70.51	2.42	6.36	12.72	43	13.7	0.04	1.11	0.48	0.95	.	.	.	8.22	5.59	13.81
30	22.05	75	0.83	0.43	3	5.8	48.13	279.17	39.4	48.56	4.95	232.53	2070.58	10.06	2.11	42.77	1.41	5.2	3.1	1.19	4.5	61.71	59.01	4.13	4.69	15.65	89	23.5	0.05	0.78	0.34	0.39	.	.	.	38.07	7.19	45.26
30	25.61	82	0.89	0.48	7	4.7	64.74	304.28	28.82	40.62	4.04	489.31	1923.02	9.71	1.33	49.35	3.82	6.2	3.34	1.34	4.61	64.06	58.53	2.71	6.82	13.18	46	20.8	0.27	0.69	0.37	0.33	.	.	.	21.36	5.25	26.61
30	20.9	77	0.84	0.44	3	5.4	80.31	433.67	24.92	41.22	3.94	616.24	1859.21	9.7	2.06	40.23	0.82	4.9	2.94	1.37	3.65	63.93	58.45	3.58	4.64	18.34	90	25.5	0.04	1.12	0.62	0.47	.	.	.	66.98	4.42	71.4
36	22.09	78	0.82	0.44	4	4.8	66.95	321.34	27.29	37.99	2.08	640.82	2909.74	11.86	2.95	39.35	0.88	3.9	2.02	1.37	2.37	65.4	51.18	1.97	2.18	13.39	115	24.9	0.08	1.51	0.39	1.15	.	.	.	19.76	16.06	35.82
33	22.09	75	0.84	0.42	4	2.6	76.87	199.86	39.5	55.7	3.86	737.67	3271.25	12	3.13	46.58	2.1	4.5	2.35	1.35	4.89	61.78	67.11	3.48	3.74	15.2	85	39.1	0.15	1.9	0.63	1.29	.	.	.	16.01	6.88	22.89
27	19.16	70	0.78	0.4	2	2.4	4.28	10.28	38.6	45.42	0.02	151.05	2211.72	11.45	1.93	46.06	0.42	3	1.44	1.27	0.47	65.58	34.88	1.57	3.72	13.97	250	25.1	0.33	1.52	0.54	0.55	.	.	.	15.39	15.46	30.85
32	29.73	94	0.9	0.54	7	4	75.36	301.44	34.73	46.13	3.39	634.67	2920.59	7.84	3.47	41.24	0.9	5.7	3.22	1.98	3.24	64.35	50.93	.	.	.	.	.	0.25	1.67	0.55	1.09	.	.	.	21.4	6.41	27.81
31	22.34	76	0.8	0.43	2	4.4	4.28	18.84	31.8	31.8	0.06	120.02	2636.03	9.52	3.08	39.35	1.14	4.3	2.01	1.56	0.96	67.46	37.32	1.54	4.91	10.91	58	21.4	0.27	1.41	0.49	0.74	.	.	.	46.14	6.82	52.96
20	21.91	71	0.74	0.38	2	3.3	43.98	145.14	31	42.1	1.24	405.44	2125.43	8.41	1.27	42.78	0.75	3.8	2.12	1.23	2.76	64.06	47	2.79	2.75	14.06	70	14.1	0.07	0.6	0.37	0.35	.	.	.	22.64	22.71	45.35
33	25.71	84	0.89	0.51	5	3	84.85	254.55	39	73.9	6.76	597.86	3084.1	7.9	2.02	65.8	1.64	3.5	2.01	0.93	6.81	61.28	72.34	1.39	3.19	7.55	110	25	0.18	1.02	0.35	0.75	.	.	.	15.55	6.14	21.69
22	32.41	105	0.94	0.58	2	2.2	11.03	24.26	18.84	23.55	0.1	216.92	2269.98	8.97	1.63	36.19	0.74	4.4	2.64	1.35	2.28	63.01	50.23	3.83	4.98	9.17	100	7.8	0.58	0.98	0.36	0.58	.	.	.	8.33	15.14	23.47
33	24.97	93	0.95	0.52	3	4.5	90.69	408.1	48.9	82.8	13.13	329.01	2837.93	9.01	1.89	69.09	1.66	3.4	1.79	0.89	6.58	62.28	66.67	1.5	1.84	9.6	108	36.6	0.04	0.59	0.27	0.62	.	.	.	13.67	7.11	20.78
28	24.91	84	0.88	0.49	3	4.8	37.75	181.22	53.6	67.5	4.77	372.04	1977.54	9.49	1.56	69.09	1.09	3.3	1.81	1.12	4.91	62.5	58.48	5.9	2.89	9.92	93	30	0.01	0.7	0.5	0.47	.	.	.	9	10.21	19.21
25	23.94	79	0.85	0.46	5	2	98.21	196.43	53.2	80	4.27	334.36	2924	7.98	1.92	72.38	0.61	3.6	2.11	1.11	4.09	62.73	59.09	5.01	3.56	9.57	51	15.7	0.01	0.81	0.48	0.68	.	.	.	12.13	6.48	18.61
25	25.88	84	0.84	0.47	3	4.5	31.92	143.62	33.3	37.77	2.59	209.91	1735.69	9.85	1.37	39.35	0.49	3.4	1.74	1.32	5.41	64.41	62.16	2.88	3.36	10.79	114	27.7	0.19	1.19	0.58	0.47	.	.	.	15.09	7.27	22.36
29	22.09	82	0.85	0.46	5	4	140.25	561	41.81	89.01	10.51	502.04	2480.61	10.03	1.9	65.8	1.29	5.6	3.34	1.6	4.48	61.88	59.19	2.22	3.13	11.5	92	19.4	0.01	0.61	0.5	0.52	.	.	.	6.32	4.76	11.08
27	26.12	98	0.98	0.56	7	4	12.53	50.13	9.94	13.67	0.12	721.71	3327.25	10.81	3.28	37.42	2.07	5	2.8	1.25	2.33	64.65	48.84	3.25	3.44	13.46	53	24.2	0.11	1.38	0.35	0.98	.	.	.	29.63	5.51	35.14
28	24.09	83	0.87	0.49	4	3.4	98.86	336.13	46.3	72.1	7.08	991.09	3976.56	10.75	2.73	65.8	0.6	3.9	2.3	1.31	4.55	64.09	56.82	2.59	2.95	18.01	199	25	0.08	1.48	0.47	1.2	.	.	.	10.76	9.62	20.38
29	24.69	84	0.79	0.47	2	3	87.77	263.31	54.59	66.39	6.47	607.58	2727.76	7.95	1.33	65.8	1	3.6	1.74	1.39	4.5	62.61	59.01	3.56	4.79	14.64	142	30	0.54	0.78	0.29	0.46	.	.	.	7.9	9.33	17.23
35	25.76	89	0.9	0.51	6	6	33.08	198.5	41.8	48.27	4.41	243.85	2906.9	9.91	2.44	49.35	0.86	4.8	2.92	1.27	5.31	63.27	61.95	3.56	4.67	15.92	100	30.6	0.04	1.01	0.47	0.62	.	.	.	13.39	3.55	16.94
34	27.68	93	0.9	0.55	4	3.2	38.14	122.06	40.8	48.96	2.03	.	.	.	.	49.35	1.32	5.51	3.44	1.26	4.07	63.8	59.28	5.62	4.87	10.38	107	17.2	0.01	0.41	0.26	0.56	.	.	.	14.87	10.71	25.58
31	28.41	88	0.83	0.49	3	2.5	97.44	243.59	53.4	75	6.91	508.72	2998.41	10.1	1.8	69.09	0.92	3.9	1.94	1.44	5.31	61.5	64.16	4.29	2.94	16.52	162	21.2	0.05	1.37	0.59	0.72	.	.	.	18.56	7.93	26.49
21	21.72	71	0.75	0.41	3	3.5	106.25	371.88	22.73	36.33	5.19	381.35	3142.44	9.87	2.67	39.35	2.48	4.8	2.23	1.39	6.14	63.6	63.6	5.22	4.66	14.06	42	31.8	0.1	1.39	0.65	0.82	.	.	.	16.29	5.65	21.94
30	23.36	86	0.96	0.51	3	2.4	15.96	38.3	51.3	57.4	0.37	152.3	2578.94	9.87	2.91	52.64	4.68	5.3	3.03	0.78	1.88	64.79	45.07	2.83	3.33	7.3	41	16.7	0.14	1.6	0.66	0.9	.	.	.	15.86	6.23	22.09
26	26.87	95	0.93	0.52	5	2.8	51.18	143.31	27	38.8	1.71	262.67	962.7	10.44	2.68	39.48	2.81	4.2	1.95	1.32	4.42	62.83	59.73	3.76	2.76	9.04	89	14.4	0.05	0.93	0.32	0.96	.	.	.	15.2	6.07	21.27
34	22.6	80	0.87	0.45	2	2.6	76.09	197.84	23.55	41.45	2.09	410.53	3640.61	10.24	3.49	42.77	0.77	3.9	2.37	1.15	4.48	62.33	59.19	.	.	.	.	.	0.13	1.71	0.45	1.24	.	.	.	34.91	4.96	39.87
21	23.46	72	0.76	0.4	3	7.3	9.99	72.93	58.5	70.2	2.1	212.64	2264.18	9.37	1.77	62.51	0.91	3.7	1.49	1.8	4.93	63.23	60.54	2.97	5.62	12.1	103	16.2	0.26	1.12	0.36	0.58	.	.	.	26.09	17.81	43.9
23	20.69	73	0.85	0.44	4	4	242.09	968.36	39.27	70.77	12.21	716.92	3112.35	10.24	2.27	62.51	0.81	3.5	1.62	1.57	3.21	65.14	55.96	8.37	3.35	22.1	108	25.4	0.07	1.29	0.42	0.79	.	.	.	23.51	9.42	32.93
34	21.11	77	0.86	0.45	4	2.9	81.35	235.91	40.2	63.2	6.57	815.14	3569.48	9.64	3.32	62.51	1.11	4.1	2.31	1.17	6.93	62.34	71.43	2.51	2.49	14.9	63	30.8	0.19	2.43	0.82	1.5	.	.	.	12.32	13.86	26.18
30	26.12	96	0.91	0.55	5	6.5	69.28	450.33	51.1	78.6	11.21	216.28	1771.64	7.92	1.2	72.34	1.09	5.8	3.52	1.7	4.87	61.5	59.73	3.46	3.43	13.7	127	29.4	0.18	0.8	0.38	0.38	.	.	.	7.06	6.47	13.53
30	23.37	90	0.86	0.49	4	3.8	41.26	156.78	25.4	29.17	1.63	583.87	3327.9	11.04	2.76	37.41	2	3.8	1.82	1.3	4.09	65.45	58.18	2.62	2.93	10.82	104	17.2	0.09	1.64	0.77	1.01	.	.	.	31.54	8.3	39.84
28	26.23	94	0.95	0.52	3	3.1	28.02	86.87	32.5	35	1.14	440.97	2550.73	8.8	2.11	38.36	5.92	5.1	2.48	0.99	4.04	64.13	67.26	1.8	3.01	8	91	9.6	0.02	0.64	0.42	0.69	.	.	.	13.28	8.68	21.96
29	32.61	100	0.91	0.57	2	2.9	18.2	52.77	7.49	8.56	0.09	316.11	2784.75	12.19	2.87	36.19	1.14	5.3	3.72	1.02	2.36	68.4	58.96	7.06	7.96	16.66	94	33.1	0.33	2.28	1.01	0.87	.	.	.	64.26	9.1	73.36
39	22.69	81	0.84	0.45	7	4.8	46.45	222.95	10.34	11.74	0	308.96	1599.42	8.25	1.08	.	0.88	3.6	2.1	1.33	0	68.3	6.25	6.78	6.55	16.75	84	35.1	0.18	0.6	0.25	0.25	.	.	.	34.44	40.72	75.16
31	30.67	96	0.87	0.55	4	4.4	107.81	474.36	33.3	56.8	7.11	463.25	3287.49	8.95	2.37	42.77	1.41	3.8	2.47	0.91	4.5	62.61	58.56	4.59	5.75	12.1	144	11.8	0.17	1.13	0.53	0.69	.	.	.	7.26	9	16.26
36	24.22	84	0.87	0.49	6	3.5	65	227.5	26.4	34.18	2.94	424	2517.13	8.41	2.14	38.48	1.66	4.07	2.07	0.92	4.89	61.33	58.22	4.17	4.56	8.76	105	19	0.04	1.3	0.57	0.66	.	.	.	40.3	4.59	44.89
31	29.01	93	0.88	0.52	7	4.1	21.41	87.77	43.7	54.6	1.75	914.26	2720.33	10.1	1.71	52.61	0.66	3.63	1.86	1.14	4.55	62.27	59.09	2.56	6.89	10.48	89	29.8	0.26	1.2	0.44	0.71	.	.	.	10.45	7.17	17.62
29	21.97	76	0.83	0.44	3	2.7	91.08	245.91	30.8	41.1	4.73	642.09	1873.04	7.1	0.68	42.77	3.09	3.4	1.74	0.84	6.25	62.05	64.29	4.87	4.5	18.41	53	36.4	0.04	0.57	0.32	0.28	.	.	.	32.49	11.58	44.07
28	23.12	80	0.79	0.43	3	8.5	14.31	121.67	50.9	58.45	1.71	326.91	1696.62	7.7	1.52	.	0.93	3.3	1.63	1.25	2.76	65.44	52.53	3.51	5.21	20.55	135	15.9	0.35	1.04	0.51	0.46	.	.	.	22.63	7.63	30.26
32	23.39	76	0.8	0.44	4	2.6	55.46	144.21	52.3	72.7	4.93	372.21	2553.54	7.77	1.8	59.22	0.76	3.9	2.26	1.28	6.54	63.08	68.69	4.92	6.79	21.56	150	49.6	0.01	0.6	0.48	0.52	.	.	.	10.34	9.1	19.44
30	26.37	85	0.91	0.49	3	3.5	117.74	412.09	37.33	62.63	10.83	571	2526.22	7.6	6.1	59.22	0.78	4.1	2.39	1.35	7.04	62.44	73.24	3.53	5.18	16.29	71	18.4	0.13	1.02	0.39	0.59	.	.	.	19.67	13.47	33.14
30	20.11	79	0.93	0.46	3	2.7	47.29	127.68	20.94	31.64	0.59	701.11	3887.72	10.96	3.54	36.19	1.53	3.6	1.98	0.9	2.21	54.87	58.41	3.1	3.78	11.86	60	27.6	0.21	1.93	0.54	1.65	.	.	.	54.46	7.15	61.61
27	21.97	69	0.75	0.4	4	4.2	3.5	14.71	72.26	83.36	0.89	252.99	2182.23	8.82	0.95	42.77	0.7	3.3	1.52	1.26	8.33	45.83	8.33	4.44	3.47	17.03	105	22.9	0.03	0.36	0.26	0.35	.	.	.	16.59	10.98	27.57
29	21.85	74	0.76	0.41	3	2.2	21.02	46.24	35.8	45.06	0.24	228.72	2340.62	8.58	2.59	46.06	0.6	4	2.36	1.11	1.42	68.72	47.39	3.39	8.08	21.75	92	40.4	0.07	0.98	0.45	0.6	.	.	.	17.89	14.73	32.62
25	25.47	89	0.9	0.51	5	6.5	21.28	138.3	2.44	3.05	0.08	391.52	2842.65	6.42	2.23	36.19	0.94	3.8	2.13	0.92	2.29	65.14	48.17	2.79	6.37	13.63	68	38	0.07	1.52	0.69	0.8	.	.	.	18.94	5.56	24.5
35	20.2	68	0.82	0.41	4	3.2	28.8	92.17	34.46	44.56	0.59	162.37	1571.12	6.81	1.01	38.56	2.51	4.1	2.21	0.94	1.87	64.95	41.59	4.17	6.65	19.24	57	69.4	0.01	0.3	0.26	0.29	.	.	.	51.73	6.22	57.95
24	24.34	82	0.82	0.46	7	2.4	62.47	149.93	11.53	15.58	0.56	94	1473.58	7.43	1.62	38.37	0.77	4.4	2.67	1.18	3.26	64.65	56.74	6.3	5.14	17.25	70	26.6	0.01	0.66	0.4	0.53	.	.	.	9.54	8.65	18.19
36	22.04	75	0.82	0.45	5	3.2	52.93	169.39	22.83	29.45	1.24	246.72	2603.84	8.14	2.74	37.42	1.61	5.8	3.26	1.46	3.21	63.76	55.05	3.48	2.1	18.04	104	26.8	0.02	0.92	0.28	0.85	.	.	.	31.61	5.5	37.11
24	24.49	80	0.83	0.46	3	3.4	104.31	354.65	49.3	73.9	11.85	.	.	.	.	69.52	0.83	3.9	2.37	0.98	6.78	61.02	72.03	4.3	6.25	12.83	34	19.4	0.01	0.33	0.36	0.29	.	.	.	7.46	4.36	11.82
29	22.49	76	0.79	0.45	7	4.1	167.36	686.18	30.01	56.51	9.31	534.11	3166.97	7.34	3.71	52.38	1.51	4.2	2.55	0.79	4.52	64.71	57.47	.	.	.	.	.	0.1	1.08	0.3	0.89	.	.	.	17.14	9.48	26.62
30	25.95	92	0.95	0.54	6	2.4	11.42	27.4	12.5	15.91	0.08	435.15	2409.46	5.78	3.43	38.37	9.27	5.5	1.93	0.78	2.29	65.14	51.38	.	.	.	.	.	0.07	1.19	0.51	0.8	.	.	.	33.89	3.5	37.39
34	23.15	91	0.88	0.51	2	2.1	7.78	16.35	70	72.5	0.16	225.36	1997.26	7.73	1.89	69.35	1.01	3.3	1.93	0.84	1.4	64.95	49.07	.	.	.	.	.	0.01	0.53	0.32	0.55	.	.	.	19.53	14.29	33.82
35	23.88	82	0.87	0.48	3	2.8	110.15	308.42	13.78	19.08	1.73	622.94	478.82	8	0.9	37.47	2.85	4.5	2.45	0.79	4.07	65.16	59.28	.	.	.	.	.	0.12	1.74	0.5	1.13	.	.	.	25.84	4.58	30.42
30	19.57	73	0.74	0.41	5	2	190.52	381.04	48.35	87.75	9.97	.	.	.	.	59.22	1.25	4	1.86	1.33	5.41	65.32	65.32	.	.	.	.	.	0.03	0.93	0.32	0.7	.	.	.	9.88	8.8	18.68
26	17.96	69	0.78	0.39	6	2.3	21.67	49.83	11.38	11.38	0.1	604.75	2831.22	5.92	1.28	36.29	0.7	4.9	2.69	1.43	1.85	64.35	44.91	.	.	.	.	.	0.01	0.27	0.23	0.33	.	.	.	20.43	13.06	33.49
24	29.38	92	0.86	0.56	2	3.3	11.42	37.68	12.5	18.18	0.04	344.93	2853.33	8.73	2.91	75.67	1.05	5.4	3.47	1.14	0.93	65.12	37.67	.	.	.	.	.	0.05	0.7	0.33	0.61	.	.	.	9.2	12.94	22.14
24	22.05	77	0.79	0.45	3	3	128.83	386.49	40.3	69.8	9.44	309.07	1994.31	9.45	1.4	52.64	0.81	3.5	1.84	1.23	6.06	61.47	69.26	.	.	.	.	.	0.03	1.27	0.66	0.67	.	.	.	4.97	6.89	11.86
33	29.58	88	0.91	0.51	2	2.2	26.37	58.01	31.4	38.78	0.17	468	2804.42	8.54	1.62	39.48	3.12	4.7	2.28	0.95	0.96	67.31	40.87	.	.	.	.	.	0.33	1.68	0.6	0.97	.	.	.	12.1	6.97	19.07
34	21.26	79	0.87	0.47	3	3	10.51	31.53	48.2	50.67	0.42	.	.	.	.	46.06	0.9	4.8	2.99	1.07	2.76	65.44	51.61	.	.	.	.	.	0.37	1.34	0.48	0.71	.	.	.	23.39	13.25	36.64
29	25.9	89	0.88	0.5	4	6.4	168.53	1078.59	48.75	84.65	23.92	.	.	.	.	72.38	1.6	4.7	2.53	1.37	4.55	63.18	52.73	.	.	.	.	.	0.03	0.58	0.26	0.36	.	.	.	8.76	6.09	14.85
26	21.45	67	0.8	0.39	7	2.6	69.67	181.14	22.02	29.84	1.29	342.71	3519.83	7.7	4.67	37.19	0.73	3.6	1.9	1.16	3.23	66.36	53	.	.	.	.	.	0.06	1.24	0.45	1.12	.	.	.	14.5	11.52	26.02
25	26.73	88	0.88	0.51	5	5.9	87.58	516.69	31.4	44.4	7.97	296.78	2775.41	9.57	2.19	39.48	1.32	5.5	3.03	1.7	4.91	63.39	60.27	.	.	.	.	.	.	.	.	.	0.1	84.24	.	7.6	6.09	13.69
30	19.98	68	0.81	0.39	3	5	12.84	64.22	21.96	21.96	0.14	261.07	535.78	7.28	0.79	37.54	1	4.3	2.22	1.34	0.96	66.03	26.32	.	.	.	.	.	.	.	.	.	.	212.4	5.49	39.74	30.72	70.46
29	20.05	70	0.74	0.4	4	3.8	65.26	247.98	61.2	81.3	8.24	515.46	1936.13	7.99	2.57	72.38	0.86	3.1	1.39	1.16	5.43	64.71	60.63	.	.	.	.	.	.	.	.	.	0.1	81.73	1.63	6.12	7.35	13.47
24	27.62	85	0.83	0.48	7	3.8	60.59	230.24	41.5	55.2	2.66	372.25	2985.2	8.83	2.83	49.38	1.28	4.6	2.65	1.04	2.78	65.74	53.24	.	.	.	.	.	.	.	.	.	0.12	56.88	1.05	8.4	6.13	14.53
26	23.15	80	0.84	0.44	3	4	63.44	253.77	13.7	15.54	1.44	394.98	1998.13	6.15	2.01	37.11	1.82	3.3	1.5	1.14	4.15	65.44	57.6	.	.	.	.	.	.	.	.	.	.	100.6	5.16	16.58	6.56	23.14
31	23.15	81	0.82	0.45	3	3.6	38.92	140.12	29.4	34.73	0.96	.	.	.	.	39.48	0.88	5.5	2.96	1.54	2.34	66.82	47.2	.	.	.	.	.	.	.	.	.	.	91.14	4.08	7.23	10.97	18.2
21	22.38	68	0.76	0.38	3	4.2	120.4	505.68	13.1	22.58	2.99	704.72	3432.31	10.72	4.14	38.12	0.65	3.1	1.43	1.22	4.52	64.25	58.82	.	.	.	.	.	.	.	.	.	0.37	70.57	1.04	27.38	8.9	36.28
31	22.39	75	0.82	0.43	5	3.9	11.03	43.01	34.1	39.99	0.34	328.06	2450.4	7.37	2.35	39.48	1.32	4	2.13	1.23	2.33	65.58	49.77	.	.	.	.	.	.	.	.	.	0.14	70.12	0.62	13.99	19.08	33.07
35	26.26	77	0.83	0.46	4	2.6	26.73	69.49	26.7	39.3	0.92	421.58	3912.27	8.55	4.29	37.42	0.64	3.7	2.32	0.99	4.95	64.86	60.81	.	.	.	.	.	.	.	.	.	0.1	68.21	0.76	11.67	6.96	18.63
25	25.35	81	0.9	0.47	2	2.6	46.19	120.09	25.9	35.45	1.39	588.96	3530.54	9.23	3.88	42.42	2.4	4.5	2.68	1.01	4.48	63.68	59.64	.	.	.	.	.	.	.	.	.	0.1	46.15	0.83	38.71	7.95	46.66
34	27.76	89	0.95	0.51	7	2.8	77.19	216.15	37	51.8	5.52	316	2090.98	7.06	2.15	49.35	1.01	3.84	2.71	0.91	6.9	60.78	71.98	.	.	.	.	.	.	.	.	.	0.12	37.14	1.08	3.64	6.05	9.69
29	18.37	60	0.78	0.36	5	3.3	16.64	54.91	15.76	22.78	0.42	456.9	2481.57	7.46	1.57	38.37	1.44	3.73	2.24	1.21	4.91	62.05	61.16	.	.	.	.	.	.	.	.	.	0.1	47.35	0.44	17.94	5.09	23.03
26	26.12	89	0.91	0.51	7	4	36.98	147.9	28.8	37.57	1.73	771.62	2386.99	8.54	1.73	39.35	0.7	4.07	3.08	0.93	4.05	64.86	57.21	.	.	.	.	.	.	.	.	.	0.12	75.36	1.62	11	14.41	25.41
34	24.22	81	0.86	0.48	4	3.8	0.97	3.7	40	40	0	458.05	1979.05	7.21	1.73	36.19	1.83	3.74	2.46	0.8	0	73.24	19.72	.	.	.	.	.	.	.	.	.	0.23	59.71	1.24	39.67	18.32	57.99
25	21.71	73	0.87	0.41	5	5.4	28.54	154.13	25.9	45.4	1.82	299.36	2705.52	8.11	2.13	42.77	1.05	3.42	2.38	0.87	4.55	62.27	58.18	.	.	.	.	.	.	.	.	.	0.75	70.46	1.39	15.93	9.26	25.19
38	23.53	78	0.8	0.46	5	2.8	107.68	301.5	13.01	24.41	1.62	371.93	3368.89	8.51	2.47	36.32	1.01	4.08	3.13	0.81	4.13	63.3	58.72	.	.	.	.	.	.	.	.	.	0.12	73.75	0.52	12.49	8.88	21.37
26	18.52	68	0.79	0.38	2	3	25.95	77.84	42.3	53.3	2	322.96	3031.08	8.91	2.66	52.32	0.75	2.75	1.6	1.08	6.07	64.02	61.68	.	.	.	.	.	.	.	.	.	0.23	72.98	0.85	11.06	16.55	27.61
33	22.49	80	0.89	0.47	2	3.8	60.33	229.25	65.8	87.1	8.16	331.29	1179.63	9.43	1.77	67.09	3.21	4.33	2.54	0.81	5.41	63.51	61.26	2.39	4.92	12.44	210	25.7	.	.	.	.	0.13	66.36	1.42	4.63	4.44	9.07
27	24.8	96	0.94	0.57	3	4.3	98.86	425.11	45.3	77.2	12.71	416.12	2931.66	9.01	2.14	39.38	0.84	3.18	2.33	0.84	6.6	64.62	75.94	1.16	1.94	10.14	97	38.4	.	.	.	.	0.1	97.15	1.46	7.26	7.87	15.13
29	25.95	93	0.98	0.55	3	4	69.41	277.64	29.8	38.02	5.02	552.67	1960.3	7.81	1.51	37.21	0.82	2.92	1.48	1.25	6.07	63.55	61.68	2.02	2.08	7.53	67	33.2	.	.	.	.	.	85.52	1.23	32.71	7.89	40.6
27	24.69	87	0.84	0.48	3	4	254.29	1017.16	35.37	74.07	22.88	829.14	2956.34	8.65	3.07	39.48	0.67	2.77	1.9	0.77	6.36	61.36	63.64	2.3	3.49	11.6	100	35.9	.	.	.	.	0.5	80.69	1	27.63	4.81	32.44
27	27.89	77	0.82	0.45	3	4.6	47.87	220.22	46	63.1	6.3	420.24	3005.12	8.63	3.51	49.38	0.97	4.38	2.89	1.27	6.22	62.22	64.44	6.02	4.78	15.63	105	22.6	.	.	.	.	0.1	64.84	1.76	3.5	8.59	12.09
35	24.16	84	0.89	0.48	3	3.9	50.08	195.31	34.23	44.07	1.52	270.24	2044.17	6.47	1.72	42.77	0.64	3.82	2.67	1.1	2.28	65.3	49.32	3.32	7.17	8.31	78	16.7	.	.	.	.	0.1	57.42	1.74	10.02	13.35	23.37
33	38.06	114	0.97	0.67	3	3	43.07	129.22	36.2	47.9	2.32	627.07	3740.52	8.12	2.82	46.06	0.86	4	2.8	1.04	4.95	64.41	59.46	2.53	6.91	8.25	96	17.9	.	.	.	.	0.37	59.17	0.74	17.47	6.38	23.85
40	27.68	88	51.76	0.52	4	2.8	20.43	57.22	51.5	58.17	1.81	374	1602.35	9.57	1.17	49.35	2.87	5.57	3.78	1.09	6.14	61.4	61.4	7.34	10.08	11.49	67	23.7	.	.	.	.	0.18	61.87	0.76	9.06	5.08	14.14
29	24.91	85	0.93	0.5	7	4	34.6	138.4	53.1	63.6	3.98	434.58	3029.53	9.62	2.45	59.35	1.7	3.35	2	1.02	5.41	62.61	59.46	2.73	4.52	3.43	35	10.8	.	.	.	.	0.14	54.51	1.22	12.96	12.03	24.99
26	23.12	83	0.85	0.48	2	5.2	35.29	183.5	42.3	57.7	4.5	352.18	3462.52	7.8	2.55	49.35	1.9	4.54	3.04	0.92	5.8	63.39	67.41	1.64	2	6.34	130	8	.	.	.	.	.	94.74	1.65	17.13	7.59	24.72
35	27.76	96	0.94	0.55	7	2.6	55.27	143.7	17.34	22.74	1.14	695.92	2543.43	7.09	2.86	36.38	0.97	4.31	3.21	0.94	4.57	63.47	58.45	6.07	5.81	12.91	126	20.2	.	.	.	.	0.26	114.8	2.11	26.5	7.69	34.19
27	27.76	80	0.8	0.46	7	5.4	57.86	312.47	21.32	28.72	3.8	635.88	2277.93	8.89	2.04	38.38	1.05	3.86	2.63	0.97	5.7	62.28	65.35	6.32	4.97	16.21	42	38.8	.	.	.	.	0.15	102.8	2.52	19.8	4.32	24.12
25	26.04	93	0.91	0.52	7	3.4	29	98.59	16.78	22.15	1.02	215.79	3287.57	7.73	3.13	38.67	1.05	3.86	2.73	0.91	6.14	62.28	63.6	8.52	5.4	8.37	143	15	.	.	.	.	0.22	67.13	0.81	14.43	5.1	19.53
33	22.49	80	0.87	0.47	3	4.8	70.84	340.02	57.5	75.4	10.52	240.85	2759.92	6.93	2.27	72.84	1.39	4.36	3.14	0.98	5.38	65.02	65.02	1.34	5.26	6.43	64	22	.	.	.	.	0.1	75.81	1.03	11.88	8.95	20.83
30	26.12	88	0.86	0.5	7	7	48	336.03	25.36	34.01	3.88	808.26	3714.14	7.34	3.59	39.48	2.02	3.7	2.27	1.02	4.55	65.45	58.18	4.87	7.35	18.33	81	30.5	.	.	.	.	0.5	59.42	1.34	21.38	3.07	24.45
36	22.15	71	0.83	0.42	4	5.9	37.07	218.73	26.52	31.77	2.32	311.22	2991.32	8.29	2.92	37.35	0.76	3.02	1.99	0.99	4	63.11	59.56	3.93	4.15	14.34	39	21.6	.	.	.	.	0.12	78.1	1.16	19.46	5.51	24.97
30	22.61	78	0.8	0.41	4	6.2	13.31	82.53	38.6	52.6	0.74	.	.	.	.	42.13	0.82	3.77	2.51	1.11	2.31	66.67	50.93	3.63	5.02	15.28	60	28.9	.	.	.	.	0.21	16.91	0.8	9.65	15.82	25.47
31	26.57	80	0.87	0.48	4	3	9.73	29.19	24.8	36.8	0.12	239.22	4137.86	10.74	4.23	36.19	1.8	3.29	2.07	0.78	1.72	63.79	27.59	3.95	5.64	12.73	76	38	.	.	.	.	0.16	88.41	1.12	13.22	11.32	24.54
19	20.24	69	0.84	0.39	5	3.6	23.35	84.07	35.4	37.07	0.92	208.44	2623.24	7.35	1.77	36.47	0.87	3.23	1.63	1.38	3.1	63.27	42.92	2.55	5.23	11.26	67	29.4	.	.	.	.	0.19	52.58	0.77	12.81	8.08	20.89
27	29.94	103	0.92	0.57	5	3	78.43	235.28	54.9	79.7	5.41	.	.	.	.	42.77	2.7	4.38	3.02	1.03	4.19	65.12	52.56	2.44	4.7	7.16	93	10.8	.	.	.	.	0.1	67.77	.	16.39	12.08	28.47
26	22.09	83	0.86	0.47	5	3	34.77	104.31	24.27	29.5	0.35	242.62	2119.89	6.25	1.73	36.93	4.77	4.98	2.78	1.49	1.37	65.3	39.27	5.09	2.74	10.7	81	24.4	.	.	.	.	0.16	70.65	1.94	12.05	12.87	24.92
24	23.36	73	0.78	0.41	5	6	85.05	510.27	31.5	38.82	7.83	273.68	2133.85	9.97	1.87	39.37	0.6	4.15	2.6	1.47	4.87	62.83	59.29	1.29	5.46	12.52	88	46.6	.	.	.	.	0.1	100.5	1.85	9.65	6.96	16.61
38	25.38	91	0.9	0.5	5	2.5	48	120.01	32.4	36.72	1.07	759.74	3543.9	8.32	1.39	38.48	0.77	3.77	2.14	1.42	2.75	65.6	46.79	2.6	5.26	18.7	120	36.3	.	.	.	.	0.62	67.38	1.09	14.2	17.41	31.61
25	25	82	0.86	0.46	2	4.2	9.08	38.14	52.9	58.61	0.64	167.18	1992.23	8.92	1.9	39.35	0.73	4.43	2.9	1.44	3.15	63.96	52.7	2.51	3.06	14.15	193	32.8	.	.	.	.	0.1	44.69	0.68	5.56	13.48	19.04
25	21.89	69	0.73	0.4	3	2.9	2.72	7.9	28.6	38.12	0	544.75	2725.34	8.82	3.72	21.31	0.8	3.9	2.65	1.08	0	64.29	21.43	3.75	8.74	15.72	102	44.4	.	.	.	.	0.81	72.32	1.01	39.6	22.39	61.99
22	21.22	76	0.85	0.43	3	3.8	55.92	212.49	58.2	87.7	6.39	252.5	2563.93	7.42	2.31	52.64	2.95	4.23	2.61	1.13	5.17	61.64	65.09	1.58	2.64	8.38	54	31.5	.	.	.	.	0.1	42.68	1.08	5.65	8.26	13.91
23	20.76	76	0.84	0.45	4	4.6	66.04	303.77	21.8	34.2	3.04	491.42	2703.55	10.17	2.18	38.54	2.14	4.49	3.02	0.95	4.59	66.06	59.17	3.77	5.24	10.45	67	21.5	.	.	.	.	0.3	90.59	1.57	12.74	6.35	19.09
28	24.61	83	0.89	0.5	5	4.7	49.82	234.15	39.5	52.3	4.23	599.77	4006.54	10.83	2.7	40.12	2.04	4.75	3.51	0.88	4.57	66.21	57.08	6.66	10.63	16.05	87	12.5	.	.	.	.	0.22	77.19	0.89	12.62	8.62	21.24
31	23.67	89	0.88	0.5	8	5.2	47.87	248.94	15.75	23.07	0	912.31	3387.93	8.62	4.19	38.56	1.24	4.82	3.2	1.21	0	67.61	16.9	5.26	9.63	14.97	77	24.4	.	.	.	.	0.8	73.83	0.94	52.41	22.41	74.82
29	22.72	78	0.8	0.44	5	4.5	47.23	212.51	54.1	69.8	6.19	438.87	2280.3	7.61	1.31	46.06	2.32	3.76	2.07	1.07	5.38	64.57	62.78	3.19	4.78	10.75	92	28	.	.	.	.	0.19	56.67	1.48	13.84	7.01	20.85
26	18.94	69	0.8	0.39	4	5	4.09	20.43	4.09	4.09	0	250.19	2527.59	8.41	2.49	24.52	0.67	3.43	1.93	1.15	0	66.19	12.38	2.09	3.39	11.9	39	35.3	.	.	.	.	0.1	73.94	0.95	34.95	19.77	54.72
26	24.69	88	0.87	0.49	2	2.3	26.47	60.87	45.6	57.4	0.63	179.47	3800.77	7.61	3.21	38.22	1.75	3.61	2.37	0.81	2.28	64.84	45.21	3.49	6.12	5.3	34	17	.	.	.	.	0.1	70.23	0.95	3.08	3.87	6.95
25	17.75	61	0.74	0.35	2	2.3	27.38	62.96	45.05	51.21	1.27	268.4	2113.8	9.49	1.71	46.06	0.66	4.44	2.78	1.25	4.46	63.39	58.04	2.47	5.55	4.53	70	37.3	.	.	.	.	0.1	108.7	0.98	7.18	4.97	12.15
31	23.03	83	0.9	0.49	3	4.2	51.38	215.78	31.3	41.4	2.13	222.06	2122.65	8.17	1.76	40.12	1.36	4.56	2.98	0.98	3.15	63.51	51.8	1.79	2.18	18.59	92	19.9	.	.	.	.	.	.	.	8.66	6.63	15.29
33	23.88	81	0.91	0.49	7	2.9	79.14	229.51	40.4	69.1	5.74	963.47	3550.55	8.14	4.07	49.35	0.93	4.06	2.62	1.02	6.19	63.72	65.04	3.76	4.77	11.19	74	21	.	.	.	.	0.48	67.59	0.79	8.24	4.65	12.89
34	28.34	95	0.89	0.57	4	3	48.39	145.18	48.5	67	3.89	557.17	1975.15	6.03	1.86	46.06	2.8	4.91	3	0.86	5.53	64.52	62.21	3.78	7.96	10.46	139	26.6	.	.	.	.	.	.	.	9.13	6.36	15.49
26	23.39	84	0.87	0.49	3	3.4	27.34	92.96	43	57.2	2.92	426.63	2618.07	9.96	2.73	49.35	2.03	4.23	2.21	1.24	7.31	61.64	70.32	2.82	5.01	21.92	99	28	.	.	.	.	.	.	.	3.14	9.82	12.96
29	25.95	85	0.86	0.5	5	3.6	65.26	234.93	12.49	16.27	0.96	585.85	3969.24	14.28	2.22	38.42	0.85	5.84	3.79	1.5	3.26	65.58	57.21	2.23	4.83	12.3	68	38.9	.	.	.	.	.	.	.	12.37	11.05	23.42
26	25.95	84	0.86	0.49	7	6.3	114.17	719.27	18.39	28.59	9.75	740.65	3292.86	10.6	3.04	37.58	1.56	4.78	3.08	1.14	7.37	61.29	75.12	3.19	2.86	9.15	117	14.2	.	.	.	.	.	.	.	30.12	5.07	35.19
25	22.86	83	0.89	0.47	5	2.8	5.58	15.62	20.95	25.6	0.04	180.2	3445.19	10.81	5.32	27.41	4.08	3.81	1.72	0.94	1.36	67.73	39.09	2.5	3.83	9.27	139	18.5	.	.	.	.	0.1	84.36	1.53	14.6	7.75	22.35
24	18.93	65	0.74	0.38	5	4.5	2.59	11.68	50	55	0.33	186.83	1570.81	6.66	1.62	20.14	0.67	5.06	2.83	1.74	5.58	64.65	45.12	2.41	5.26	15.32	116	37.8	.	.	.	.	0.16	35.94	0.73	19.6	15.39	34.99
27	23.39	80	0.85	0.46	4	5.3	138.17	732.3	42.79	98.89	22.37	811.71	2221.9	5.24	1.64	72.38	2.07	5.06	2.95	1.24	7.14	63.33	75.24	3.9	3.65	16.62	177	22.6	.	.	.	.	0.1	87.78	2.28	6.59	6.24	12.83
28	28.41	99	0.93	0.56	3	3.2	3.05	9.76	17.02	29.82	0.02	236.9	2103.04	8.36	1.44	27.54	1.11	5.54	3.84	1.32	0.97	73.79	22.33	5.03	7.78	8.22	130	18.1	.	.	.	.	0.1	87.59	2.36	16.85	37.7	54.55
33	25.09	76	0.8	0.45	4	1.9	165.03	313.56	27.78	68.78	5.37	505.56	3148.12	19.62	4.12	65.8	0.67	3.71	2.13	1.26	6.16	60.19	70.14	4.61	4.02	15.8	110	27.4	.	.	.	.	0.1	92.25	1.16	12.1	6.56	18.66
37	24.21	75	42.61	0.43	4	4.6	103.92	478.03	21.37	34.47	5.75	350.28	1859.36	14.86	2.46	37.21	2.66	5.91	4.1	1.03	5.63	62.91	64.32	4.96	3.67	7.78	62	15.1	.	.	.	.	0.1	91.13	2.55	51.52	4.18	55.7
33	25.83	88	0.92	0.5	2	1.9	7.59	14.42	27	38.5	0.22	161.43	1710.09	10.62	1.57	29.61	2.09	4.3	2.7	1.01	5.61	63.55	61.21	2.51	5.15	12.05	144	10.8	.	.	.	.	0.1	76.94	0.61	17.71	6.3	24.01
23	18.31	66	0.8	0.36	2	3.7	23.61	87.36	25.29	34.63	0.3	460.28	2841.81	13.41	3.18	36.19	0.52	4.13	2.7	1.19	1.36	66.82	41.36	5.63	9.16	23.96	67	38.1	.	.	.	.	0.16	63.46	1.33	37.33	12.86	50.19
27	19.79	72	0.8	0.39	5	4	89.26	357.04	29.96	52.66	6.05	468.09	2327.09	8.03	3.52	49.35	1.03	5.31	3.89	0.97	5.66	62.74	58.02	.	.	.	.	.	.	.	.	.	0.11	79.36	1.9	11.34	6.97	18.31
36	25.93	89	0.91	0.49	2	2.5	13.62	34.06	12.13	16.42	0.08	371.89	977.99	10.75	2.85	29.61	1.5	4.08	2.35	1.06	1.86	66.05	37.21	.	.	.	.	.	.	.	.	.	0.1	74.37	1.33	18.24	27.71	45.95
24	19.04	66	0.78	0.37	4	2	17.77	35.55	14.6	23.36	0.09	206.2	2078.93	6.51	2.99	36.19	0.62	3.59	2.24	1.14	1.8	65.32	40.09	.	.	.	.	.	.	.	.	.	0.35	61	1.69	14.09	5.9	19.99
27	21.38	78	0.84	0.45	5	2	19.56	39.12	32.3	45.2	0.23	634.69	2857.48	9.39	4.43	37.52	1.81	5.52	3.86	1.3	1.85	67.13	41.2	20.53	18.22	23.25	29	26.6	.	.	.	.	.	75.25	1.37	29.35	15.12	44.47
35	21.8	83	0.89	0.49	6	3.2	113.91	364.51	23.57	44.97	4.58	786.78	3631.63	11.25	4.75	42.12	1.37	4.06	1.82	1.92	5.33	63.56	62.22	2.83	1.6	7.28	40	34.6	.	.	.	.	0.1	69.32	1.5	17.15	10.03	27.18
32	20.98	75	0.82	0.43	3	4.3	50.02	215.06	41.6	58.3	3.95	243.42	1803.99	9.05	2.82	49.35	0.81	3.86	2.42	1.28	4.41	63.88	60.35	3.19	4.34	16.62	89	29.4	.	.	.	.	0.1	55.7	0.89	5.66	8.46	14.12
28	22.46	75	0.77	0.43	7	2.4	67.14	161.14	37.7	53.6	1.66	621.03	3248.53	11.02	3.9	46.06	0.99	4.12	2.65	1.4	2.73	63.18	51.36	5.98	3.12	10.74	100	22.3	.	.	.	.	0.29	66.88	1.11	16.22	7.07	23.29
29	23.81	79	0.9	0.49	5	5.3	26.99	143.03	32.7	37.03	1.89	301.76	1657.61	7.09	1.35	39.35	3.05	4.62	3.14	0.93	4.05	63.96	51.35	5.16	3.39	17.52	113	21.7	.	.	.	.	.	.	.	16.03	8.46	24.49
21	25.57	85	0.81	0.46	7	2.8	37.85	105.98	7.46	11.06	0.22	439.85	3047.26	9.55	2.94	21.38	.	.	.	.	2.75	64.68	51.38	.	.	.	.	.	.	.	.	.	0.12	86.97	1.51	32.58	11.24	43.82
28	17.87	85	0.83	0.48	3	6.9	45.41	313.32	28.87	41.17	5.23	572.79	2474.99	17.35	3.2	46.06	1.48	4	2.43	1.24	5.78	64.44	62.22	3.29	5.83	9.59	83	19.3	.	.	.	.	0.18	69.71	1.97	10.19	9.16	19.35
39	24.61	81	0.88	0.51	3	4.3	30.74	132.19	27.88	37.16	1.17	365.56	2259.35	14.66	3.18	39.38	3.75	5.59	3.23	1.27	3.17	63.8	51.13	3.46	4.47	12.56	79	17.7	.	.	.	.	0.21	89.16	1.61	12.08	11.34	23.42
21	20.9	71	0.76	0.41	4	3	99.9	299.7	27.05	40.85	4.29	776.12	2747.26	12.08	3.4	42.77	1.45	3.02	1.94	1	5.29	61.23	58.15	2.65	2.43	8.9	123	17.2	.	.	.	.	0.1	98.87	1.42	17.79	7.24	25.03
34	25.88	98	0.96	0.55	2	3	45.73	137.2	24.47	34.26	1.37	250.41	2131.28	18.9	3.9	38.52	4.93	6.14	4.27	1.16	4.09	65.45	56.36	2.14	3.79	10.26	37	13.1	.	.	.	.	0.1	98.18	0.7	23.26	14.47	37.73
26	24.22	86	0.91	0.51	3	5	31.14	155.69	37.1	49.6	2.58	237.39	1552.63	10.62	2.16	38.75	2.68	3.91	2.49	0.91	4.46	63.39	60.27	2.87	4.53	10.08	46	17.3	.	.	.	.	0.1	88.26	1.24	12.23	11.05	23.28
29	24.91	77	0.79	0.45	3	2	74.73	149.46	31.8	52.9	2.69	734.44	2202.55	15.68	2.91	46.06	0.6	3.58	1.95	1.5	5.65	62.61	61.3	4	3.93	13.83	83	30.1	0.15	1.11	0.18	0.55	0.1	131.8	2.06	8.24	6.84	15.08
29	26.42	85	0.81	0.49	4	2.5	20.24	50.6	29.32	36.05	0.6	238.48	1577.94	12.3	2.28	36.19	3.14	4.56	2.6	1.04	4.04	62.78	57.4	2.04	3.98	6.76	88	11	0.1	0.71	0	0.33	.	.	.	14.45	11.8	26.25
28	23.15	79	0.81	0.44	7	2.5	68.7	171.74	37.1	59.8	2.59	192.89	2834.44	13.16	3.57	46.06	0.76	4.24	2.91	1.24	4.07	65.61	58.37	3.41	3.18	15.5	124	30.8	0.31	2.8	0.82	1.72	0.1	97.92	1.59	7.4	9.01	16.41
31	23.04	83	0.89	0.47	4	2.5	21.31	53.28	12.33	16.44	0.18	404.6	2963.64	14.96	3.28	37.12	0.84	3.48	2.34	1.05	2.75	66.51	52.29	9.62	5.38	14.55	107	38.1	0.22	1.61	0	0.94	0.1	113.1	1.17	14.44	18.71	33.15
27	23.18	81	0.86	0.46	2	2	4.18	8.37	27.88	41.88	0.03	302.13	1175.84	10.98	0.72	37.11	0.91	4.36	3.1	1.14	1.38	63.76	38.07	3.4	1.92	16.21	126	33.8	0.01	0.32	0.09	0.21	0.1	49.46	1.21	30.81	15.94	46.75
36	23.53	86	0.91	0.51	5	2	1.26	2.53	46.2	46.2	0	143.81	918.1	13.08	0.67	26.74	0.72	4.57	3.57	0.98	0	68.29	8.13	2.07	5.34	10.7	68	14.9	0.08	0.36	0.02	0.25	0.26	91.83	1.45	37.15	31.71	68.86
27	18.44	65	0.76	0.4	3	2.8	25.49	71.38	33.6	42.38	0.66	208.98	1368.36	12.94	1.21	39.35	1.38	3.31	1.8	1.33	2.75	63.76	50	4.1	4.09	21.34	106	26.9	0.23	0.77	0.24	0.49	0.1	83.11	1.59	7.92	18.36	26.28
46	23.94	90	0.92	0.51	3	2.4	13.31	31.95	36.8	44.4	0.48	199.32	3138.29	15.64	3.48	40.12	4.56	3.95	2	0.86	4.09	63.18	57.27	12.75	17.92	12.15	147	10.4	0.33	1.2	0.13	0.41	0.24	85.98	1.37	16.32	4.5	20.82
30	25.95	86	0.91	0.51	3	6.3	31.27	196.98	14.1	22.4	1.71	219.06	2268.47	9.66	2	37.46	1.14	3.5	2.1	1.24	6.17	62.56	64.32	2.11	3.7	15.84	106	20.4	0.01	0.38	0.11	0.26	0.53	134.9	2.19	34.79	11.66	46.45
21	24.69	79	0.8	0.44	2	2.9	20.01	58.02	48.27	56.44	1.38	245.46	2211.23	15.46	2.08	49.35	0.59	2.61	1.61	0.91	4.93	62.33	58.3	11.43	4.35	21.03	122	39.6	0.18	0.66	0.15	0.4	0.1	104.4	1.74	10.44	13.31	23.75
27	29.32	97	0.92	0.54	4	2.7	36.72	99.13	44.5	56.9	1.96	512.15	2052.71	15.3	1.88	36.72	1.04	3.37	2.2	1.08	4.44	64	53.78	4.78	4.14	9.95	137	10.8	0.09	0.58	0.07	0.25	0.1	93.84	1.67	8.39	10.5	18.89
21	23.15	82	0.81	0.46	3	5	34.51	172.56	29	35.77	2.07	248.38	1598.25	15.88	1.38	26.32	0.54	3.23	2.06	0.98	4.13	63.76	37.61	3.5	4.05	13.14	102	31.2	0.12	0.41	0.11	0.31	0.1	96.4	0.97	20.04	19.92	39.96
30	19.52	60	0.74	0.37	4	3.8	20.3	77.16	31	41.2	0.76	354.53	2334.1	18.1	3.48	36.18	0.86	4.51	2.55	1.71	3.17	64.25	52.04	2.33	2.66	11.94	121	36.8	0.07	1.04	0.47	1.09	0.1	111.2	2.32	12.17	14.63	26.8
32	31.14	99	0.97	0.58	4	7.6	40.09	304.68	29.7	40.7	4	384.51	1960.81	14.72	2.2	36.48	3.09	5.39	3.42	1.02	4.42	62.83	58.41	5.83	7.13	9.42	53	12	0.09	0.61	0.16	0.5	0.37	96.51	1.16	27.68	11.33	39.01
31	22.04	73	0.82	0.44	3	7	4.54	31.79	28.56	37.13	0.37	211.76	2118.25	19.82	2.57	49.35	0.79	3.82	2.53	1.25	4.05	63.96	56.76	8.72	7.65	12.55	77	27.7	0.08	1.09	0.44	1.07	0.1	100.4	1.87	39.73	6.54	46.27
28	23.67	89	0.95	0.53	5	8	42.04	336.29	34.5	50.5	5.78	293.38	1987.03	21.74	2.64	42.77	1.23	3.26	2.08	1.04	4.98	65.16	58.37	4.46	4.23	15.04	264	16.9	0.07	0.81	0.29	0.77	0.1	126.1	1.83	4.71	9.58	14.29
26	25.43	95	0.95	0.55	6	6.7	32.11	215.14	24.8	28.44	2.17	274.08	1608.21	17.6	1.67	36.19	0.67	3.94	2.65	1.26	4.07	65.16	56.56	8.11	7.07	12.34	224	19.1	0	0.36	0.2	0.48	0.1	73.76	1.68	24.6	17.6	42.2
36	26.12	91	0.88	0.52	3	3.3	44.11	145.57	37.7	49.5	2.74	484.06	970.48	9.94	1.02	49.35	1.35	4.93	3.57	1.06	5	65.45	62.73	8.98	7.87	17.87	114	25.6	0.33	0.98	0.13	0.47	0.35	135.7	1.52	15.28	12.63	27.91
24	27.47	93	0.92	0.51	3	5.6	18.06	101.13	38.4	46.16	1.23	193.56	1753.27	6.31	1.25	36.19	2.48	4.63	2.82	1.17	3.18	63.18	47.73	1.91	2.6	14.25	87	8.5	0.07	0.43	0.15	0.4	0.18	118.5	1.91	18.86	14.19	33.05
27	20.76	68	0.81	0.4	3	4.7	52.42	246.35	31.4	40.81	3.16	142.98	1153.37	10.42	0.83	42.77	0.61	3.31	1.76	1.46	4.09	65	57.27	6.87	2.9	22.51	187	33.5	0.06	0.27	0	0.19	0.1	120.2	1.91	13.68	8.32	22
29	34.72	109	1.01	0.61	6	3.5	81.74	286.08	38.1	64.3	6.35	591.46	2765.27	25.04	4.49	52.64	7.13	5.57	2.48	1.12	5.83	63.68	65.02	3.07	2.87	7.71	178	5.7	0.13	1.6	0	1.04	0.1	87.92	0.75	19.57	6.12	25.69
24	25.65	73	0.79	0.43	6	8.6	30.55	262.76	25.8	30.58	3.11	435.04	2487.34	17.88	2.64	62.51	0.6	2.99	1.54	1.39	4.59	64.22	59.63	3.7	1.7	8.18	116	14.8	0.24	1.3	0.19	0.63	0.1	96.12	1.96	24.25	11.33	35.58
28	24.57	82	0.88	0.48	3	2.7	138.56	374.11	29.01	56.51	4.91	153.98	4114.89	25.62	5.31	72.38	1.55	4.15	2.53	1.01	4.52	65.16	63.35	5.52	3.69	14.07	170	19.7	0.21	2.47	0.34	1.08	0.51	63.66	0.53	34.75	7.35	42.1
29	24.91	78	0.87	0.46	3	4.5	119.29	536.8	28.34	41.74	6.88	414.1	2535.1	22.6	2.8	72.38	0.93	4.92	3.5	1.21	4.52	65.16	58.82	4.93	4.31	15.59	151	33	0.06	0.96	0.31	0.79	0.1	126.4	2.45	19.15	11.86	31.01
44	21.01	76	0.87	0.45	3	3.4	11.29	38.38	35.6	37.9	0.55	110.5	1788.33	11.54	3.39	36.19	4.01	5.63	3.41	1.04	4.05	64.86	58.56	6.64	10.53	9.36	62	16.6	0.14	1.35	0.21	0.78	0.18	114.8	1.25	28.73	10.78	39.51
26	22.82	73	0.76	0.38	4	2.7	92.76	250.46	51.6	85.3	11.75	472.36	2558.6	11.1	3.92	59.22	1.52	3.73	2.02	1.34	9.09	61.16	80.58	2.01	2.86	8.21	108	43	0.1	0.73	0.34	0.91	0.13	86.42	0.95	7.02	12.96	19.98
21	20.72	67	0.75	0.39	3	3	70.19	210.57	44.6	60.9	2.16	914.97	3182.18	10.34	2.02	46.12	0.72	3.73	2.17	1.45	2.3	65.44	45.16	1.99	2.9	11.03	189	33.5	0.08	0.45	0.13	0.39	0.39	98.07	1.72	22.09	16.35	38.44
40	25.25	88	0.95	0.49	7	3.5	11.03	38.6	23.5	34.1	0.13	227.99	1675.18	9.22	1.28	40.12	1.18	5.14	3.39	1.42	1.4	64.95	40.19	2.48	3.71	11.33	125	12.9	0.04	0.63	0.23	0.51	0.11	100.5	3.14	39.11	4.14	43.25
24	18.86	67	0.84	0.39	7	4.2	81.74	343.29	35.2	56.2	5.08	449.93	1629.48	11.58	1.56	49.35	1.41	5.34	3.05	1.79	4.2	11.1	49.35	4.64	3.41	22.94	149	37.9	0.2	0.64	0.1	0.25	0.1	101.2	1.7	13.74	12.35	26.09
25	24.49	75	0.8	0.43	4	4.5	27.63	124.35	51	60.15	2.85	192.33	2061.38	17.46	2.76	38.47	1.88	5.77	4.15	1.11	4.5	65.77	58.56	3.91	1.4	12.02	74	28.2	0.1	1.17	0.36	0.89	0.1	70.55	0.79	7.91	10.82	18.73
30	21.22	76	0.85	0.43	6	4.5	107.42	483.39	43.1	63.2	9.29	128.85	1235.76	12.78	1.32	39.48	1.02	3.89	2.13	1.36	4.46	62.05	59.38	3.77	3.67	16.89	50	42	0.08	0.48	0.12	0.52	.	.	.	8.1	6.78	14.88
32	17.51	74	0.79	0.43	5	5.2	36.85	191.6	39.4	54.2	4.34	340.69	2251.76	8.94	2.1	60.2	0.65	4.07	2.4	1.51	5.75	63.72	66.37	4.32	4.01	13.27	85	30.5	0.03	0.42	0.11	0.35	0.1	104.9	.	8.12	6.34	14.46
29	26.37	88	0.91	0.51	5	2.5	23.65	59.11	25.13	26.78	0.41	633.5	2255.19	10.24	1.98	49	2.55	4.74	3.06	1.04	2.74	66.67	50.23	7.31	4.01	12.19	226	9.2	.	.	.	.	.	.	.	10.6	8.74	19.34
34	18.73	63	0.8	0.35	3	9.5	7.78	73.91	31.7	38.37	0.43	165.23	1591.47	11.6	1.77	44.08	0.22	3.13	2	1.1	1.84	65.9	41.47	5.5	14.6	18.28	115	30.6	0.05	0.78	0.2	0.59	0.24	82.7	1.17	31.16	8.07	39.23
29	26.57	93	0.98	0.55	6	2.7	49.82	134.51	46.3	53.59	4.3	561.88	2895.35	8.02	2.1	39.28	1.54	5.9	4.62	1.04	6.9	62.07	65.09	2.45	3.91	10.97	127	16.8	0.14	0.73	0.23	0.62	0.1	99.57	1.13	31.6	4.88	36.48
27	23.72	94	0.85	0.53	3	3.5	30.75	107.62	47.2	56.48	2.26	409.31	2591.41	7.24	2.72	21.38	1.69	4.49	3.33	0.92	4.44	64.89	59.11	2.47	2.85	8.22	137	13.3	0.01	0.64	0.39	0.96	0.1	111.2	1.41	9.73	5.81	15.54
26	20.53	72	0.82	0.4	5	7.4	22.96	169.93	24.9	33.37	1.7	511.07	3146.26	13.98	3.23	54.61	0.71	3.32	1.96	1.12	4.02	64.29	59.38	6.15	4.59	11.59	124	40.6	0.5	1.23	0.16	0.52	0.1	114.6	.	13.71	9.8	23.51
30	24.22	76	0.8	0.45	5	6.4	50.08	320.51	61.4	75.9	15.41	412.63	2323.86	13.9	1.86	67.77	3.43	4.29	1.97	1.04	7.83	63.91	75.65	1.39	3.91	9.74	44	20.7	0.07	0.54	0.06	0.26	0.12	82.26	.	11.86	6.76	18.62
28	28.37	96	0.95	0.56	7	3	143.62	430.86	35.19	60.89	6.82	782.78	3252.76	13.68	2.09	41.45	3.12	5.32	3.15	1.01	4.5	65.32	57.66	5.4	5.83	13.37	160	12.7	0.08	1.22	0.45	0.92	0.88	115.2	.	13	4.96	17.96
28	28.09	93	0.89	0.52	5	2.6	4.96	12.9	21.54	21.54	0.04	325.44	2273.52	23.87	1.17	.	1.95	5.19	2.32	1.31	1.38	67.74	38.71	6.14	4.66	14.71	163	22.2	0.08	0.41	0.07	0.23	.	85.21	0.74	49.71	10.08	59.79
28	25.91	89	0.95	0.53	4	2.6	22.67	58.95	44.2	51.07	0.71	364.81	1591.44	35.54	1.09	46.06	1.62	5.39	3.83	1.1	2.74	65.75	47.03	4.12	3.9	12.8	238	15.4	0.28	0.65	0.08	0.27	.	98.52	4.98	16.65	14.66	31.31
25	25.95	79	0.86	0.46	3	2.7	43.36	117.07	25.1	33.36	0.54	269.92	2070.7	13.31	1.94	36.85	2.6	4.21	2.45	1.17	1.84	66.82	42.4	3.42	3.48	10.22	78	18.8	0.01	0.44	0.13	0.38	0.17	72.47	1.58	17.08	32.78	49.86
31	25.38	96	0.96	0.52	7	5.8	36.2	209.94	38.3	53.7	6.98	303.34	1818.79	20.86	2.5	56.25	1.38	5.06	3.55	1.06	8.68	60.33	76.45	2.22	4.95	12.46	161	15.7	0.07	0.51	0.14	0.35	0.11	82.95	2.02	11.53	6.67	18.2
33	24.45	79	0.79	0.43	4	5	71.36	356.79	40	58.5	9.16	420.77	2369.17	17.78	3.38	127.65	0.9	4.44	2.47	1.69	6.42	60.55	64.22	3.64	6.93	17.46	120	39.3	0.12	1.06	0.2	0.56	0.54	134.7	3.26	7.81	6.01	13.82
31	23.72	76	0.82	0.44	4	2.1	97.82	205.43	30.59	54.59	4.35	605.78	2871.87	11.58	4.03	66.45	1.15	5.79	4.23	1.19	6.93	62.34	70.13	4.31	4.94	19.57	93	35	0.09	1.88	0.53	1.24	0.23	100.5	0.88	13.36	12.03	25.39
32	24.22	79	0.83	0.46	2	4.4	25.59	112.6	23.93	32.3	0.85	156.77	1535.88	35.48	1.72	33.22	1.5	4.11	2.63	1.17	3.15	64.86	52.25	1.79	4.74	5.19	66	21.5	0.07	0.31	0.08	0.35	0.13	108.3	2.09	18.02	10.68	28.7
38	21.91	81	0.84	0.44	3	6.3	75.77	477.34	46.1	63.7	13.62	736.11	3267.46	19.37	4.22	40.13	3.95	4.48	2.24	1.14	6.19	64.16	62.39	3.68	3.54	10.52	99	27.4	0.04	0.65	0.11	0.39	0.16	82.35	0.69	31.52	5.62	37.14
29	24.73	87	0.91	0.5	3	4.6	38.44	176.8	28.6	40.8	2.7	336.68	1232.06	22.11	0.71	57.57	1.43	5.25	3.74	1.25	5.33	64.89	59.11	3.46	1.97	10.66	150	25.5	0.09	0.27	0.07	0.23	0.33	59.85	0.92	14.34	9.07	23.41
30	26.57	91	0.96	0.54	4	4.3	36.72	157.88	9.19	12.02	0.58	688.1	3043.64	7.52	4.82	38.49	6.76	4.47	2.19	0.76	4.02	62.5	57.14	12.21	5.84	18.58	93	32.9	0.12	1.71	0.59	1.36	0.58	86.46	0.77	47.97	10.47	58.44
28	21.8	73	0.78	0.42	3	3.3	70.32	232.05	43.4	60.4	4.53	347.26	2010.56	28.02	2.26	53.95	1.52	5.2	3.56	1.3	4.5	66.67	59.01	5.85	4.44	15.89	118	32.4	0.07	0.68	0.15	0.5	0.14	94.9	1.86	11.84	6.45	18.29
25	24.21	82	0.85	0.47	3	3.1	52.8	163.69	43.8	66.7	3.52	243.08	3306.66	7.91	4.24	67.44	1.68	4.53	3.08	0.98	4.91	65.18	59.38	3.77	2.91	13.76	187	23	0.29	1.97	0.79	1.35	0.17	60.75	0.69	10.5	8.16	18.66
27	26.47	85	0.82	0.48	4	2.2	206.8	454.96	42.96	95.46	12.61	804.19	4048.95	8.04	4	47.04	2.79	5.47	3.07	1.22	6.45	63.59	63.13	3.34	2.74	6.6	86	10.7	0.19	1.5	0.29	0.89	0.5	77.81	0.79	13.1	7.42	20.52
28	25.25	90	0.95	0.51	6	6.3	96.92	610.57	42.93	71.43	11.74	297.11	1752	17.99	1.83	39.25	4.59	4.44	2.41	1.03	4.48	65.02	59.64	4.97	2.99	8.69	60	9.2	0.01	0.51	0.26	0.54	.	.	.	19.24	10.09	29.33
25	22.23	94	1.04	0.55	3	2.5	39.9	99.74	24.4	33.18	1.2	476.53	4044.14	5.07	4.06	83.56	1.07	3.62	2.18	1.06	4.95	65.77	65.32	2.97	4.3	15.62	168	19.6	0.04	2.79	1.54	2.7	0.4	88.65	0.81	20.96	6.77	27.73
33	23.05	78	0.88	0.45	2	12	16.43	197.1	17.54	24.18	1.13	170.66	2047.06	20.6	2.81	36.84	1.11	4.72	3.33	0.97	3.26	66.51	53.49	5.03	3.92	20.41	138	32.7	0.23	0.89	0.28	0.59	0.75	124.6	1.41	31.28	11.17	42.45
26	37.18	113	0.97	0.66	4	4.5	40.87	183.91	16.66	22.61	0.28	424.83	2358.67	28.4	3.21	34.21	1.43	5.91	4.51	1.05	0.9	68.16	37.67	2.99	3.14	5.64	179	12.2	0.1	0.83	0.17	0.54	.	106.2	2.9	18	14.02	32.02
28	22.72	78	0.82	0.45	3	4.6	23.06	106.08	32.9	40.07	2.16	.	.	.	.	43.42	1.28	4.63	2.57	1.46	6.19	64.16	65.49	5.48	4.93	16.28	60	24.7	0.21	1.15	0.45	0.91	0.17	90.71	0.92	20.57	12.85	33.42
25	21.38	79	0.85	0.46	3	3.6	60.62	218.24	28.13	36.64	1.95	.	.	.	.	71.39	0.95	3.55	2.05	1.18	3.17	62.9	52.94	3.54	3.63	10.44	185	21	0.26	1.51	0.52	1.15	0.18	74.13	1.19	12.14	9.11	21.25
39	24.22	80	0.88	0.47	3	2.9	13.31	38.6	42.1	49.7	0.07	581.52	3383.95	13.65	3.86	48.03	3.46	4.43	2.62	0.96	0.46	70.05	14.75	3.13	4.5	11.35	33	18	0.29	1.42	0.32	0.87	0.66	68.85	0.75	21.24	21.54	42.78
33	21.11	71	0.84	0.42	3	3	29.45	88.35	17.64	23.37	0.63	243.42	3267.72	7.55	3.98	78.96	0.79	2.99	1.79	1.01	4.05	62.16	58.56	3.54	3.49	17.68	114	38.8	0.19	1.46	0.37	0.95	.	.	.	17.64	12.96	30.6
31	23.18	81	0.91	0.48	4	2.5	31.27	78.17	36.5	46.04	1.77	495.95	3306.53	14.13	2.88	86.85	4.95	3.85	1.88	0.77	6.19	64.6	65.49	2.32	1.84	15.11	73	36.3	0.31	1.4	0.42	1.04	0.29	86.51	0.6	5.23	6.59	11.82
24	23.88	75	0.82	0.45	6	5.8	8.63	50.04	25.5	27.76	0.52	229.64	2990.05	10.98	2.63	117.12	4.26	4.81	2.58	1.05	4.09	65.45	56.36	3.95	2.23	9.18	86	15	0.06	0.57	0.34	0.7	0.21	51.57	0.6	13.87	10.62	24.49
29	22.49	75	0.87	0.44	6	5.3	26.78	141.92	37.8	49.7	2.42	751.28	1804	13.61	1.06	56.58	1.58	3.95	2.36	1.31	4.52	65.61	61.54	1.54	1.97	9.52	88	18.2	0.04	0.24	0.05	0.2	0.3	45.45	2.05	17.1	9.53	26.63
28	22.43	70	0.8	0.44	5	5.7	9.47	53.98	32.8	34.17	0.34	227.07	2271.74	21.05	2.35	25.66	1.43	3.76	2.49	1.14	1.91	84.21	48.33	4.31	3.51	11.38	123	15.6	0.04	0.41	0.13	0.4	0.2	69.74	0.92	26.09	8.93	35.02
19	24.63	75	0.79	0.41	5	4.6	78.1	359.28	25.61	41.71	5.78	854.89	2844.5	28.73	2.21	57.24	0.4	4.35	3.16	1.3	6.28	74.4	62.8	5.85	4.68	9.45	122	17.2	0.16	0.83	0.19	0.48	0.21	137.8	1.3	42.26	14.22	56.48
30	18.59	68	0.83	0.4	7	3.7	1.56	5.76	16.7	25.03	0.01	344.14	3494.67	21.83	3.59	.	3.13	5.05	3.58	1.1	1.46	95.15	27.67	4.35	4.69	17.95	117	32.5	0.39	1.45	0.27	0.82	0.42	130.3	0.76	50	11.68	61.68
25	19.03	64	0.8	0.38	5	2.7	66.43	179.35	40	55.8	5.29	605.64	2993.91	15.01	2.18	79.94	1.5	4.86	3.06	1.4	7.37	88.48	68.66	4.32	4.87	17.87	162	34.1	0.08	0.53	0.13	0.43	0.31	103.4	1.22	5.38	7.66	13.04
29	26.22	75	0.79	0.45	6	5.2	15.47	80.45	33.3	39.59	2.45	219.52	3244.76	9.49	2.55	99.68	1.16	5.23	4.02	1.08	9.13	84.78	71.74	2.5	3.87	13.84	141	37.6	0.24	0.67	0.14	0.4	0.17	47.87	0.46	27.19	5.51	32.7
34	23.26	82	0.9	0.48	3	3.6	35.03	126.11	27.78	31.41	2.73	278.01	3706.33	10.2	4.79	21.71	3.51	5.27	3.34	1.34	7.8	82.11	72.02	5.05	3.89	8.68	88	23.2	0.16	1.38	0.41	1.12	0.21	56.24	0.75	21.01	5.6	26.61
27	27.04	88	0.9	0.51	3	3.2	70.97	227.1	43.3	69.3	8.38	520.07	3345.49	11.13	4.59	41.78	1.85	4.48	2.95	1.18	8.52	82.96	77.13	5.95	3.68	14.97	112	16.1	0.16	1.36	0.44	0.97	0.17	82.44	1.21	11.41	10.78	22.19
39	21.55	84	0.87	0.47	5	5	50.86	254.29	37.2	50	5.99	386.95	2287.56	25.62	2.39	31.25	2.53	5.25	3.15	1.61	6.33	85.23	63.71	3.51	4.26	10.67	121	23.4	.	.	.	.	0.28	90.44	1.87	11.87	3.19	15.06
24	28.41	94	0.9	0.53	4	4.4	2.17	9.54	41.03	47.44	0.19	195.63	1310.1	14	1.03	.	4.25	5.65	3.14	1.56	4.83	84.06	67.15	6.27	9.63	12.03	149	23.3	0	0.16	0.07	0.24	0.16	73.79	1.82	29.28	10.72	40
23	26.12	81	0.87	0.46	4	3.2	27.34	87.49	52.6	66.1	3.44	234.72	3291.13	18.85	2.91	93.76	0.7	4.4	3.17	1.28	7.48	87.38	76.64	2.11	2.96	17.07	153	23.8	0.32	1.06	0.49	0.91	0.19	76.23	0.56	5.36	6.74	12.1
38	24.25	80	0.89	0.46	6	3.1	38.14	118.24	14.29	18.37	0.31	899.83	3087.48	27.77	3.44	32.57	0.98	3.24	2.18	0.94	1.82	90.45	39.55	3.93	12.49	18.23	99	42.7	0.05	1.02	0.31	0.85	0.15	96.36	1.24	33.11	13.75	46.86
28	28.73	100	0.96	0.58	4	3.6	102.49	368.96	32.39	52.09	13.56	527.95	3387.52	16.24	4.33	75.34	5.04	5.19	3.39	1.02	11.35	82.1	80.35	1.96	2.33	5.34	83	11.6	0.48	1.21	0	0.4	1.4	83.57	1.82	8.28	8.28	16.56
21	30.1	94	0.89	0.55	4	3.4	4.04	13.74	39.25	44.44	0.22	131.32	2391.13	22.99	2.67	.	2.47	5.16	3.57	1.17	4.05	86.49	63.06	7.68	4.48	10.88	94	16.1	0.17	0.77	0.25	0.62	1.12	126.7	2.2	18.94	12.73	31.67
30	31.02	97	0.94	0.55	2	3	84.2	252.6	41.4	65.9	10.01	769.97	3685.1	9.08	4.93	77.64	3.39	5.31	3.41	1.06	9.57	83.48	75.65	5.03	4	11.81	144	17.5	0.37	1.85	0.43	1.16	0.83	63.8	0.58	10.62	8.11	18.73
36	26.45	83	0.89	0.5	5	4	12.75	50.99	21.37	26.71	0.88	167.85	2252.39	21.33	2.24	30.9	0.91	4.46	3.25	1.16	8.04	85.71	70.54	6.59	6.52	12.12	112	37.5	0.18	0.71	0.23	0.6	.	.	.	34.06	5.87	39.93
27	21.87	68	0.8	0.41	5	2.9	8.17	23.7	21.4	26.16	0.24	306.29	2822.86	8.93	3.19	.	0.46	3.58	1.52	1.7	4.67	88.79	65.89	6.06	3.71	19.69	93	37.2	0.35	0.73	0.19	0.54	0.33	81.34	1.2	28.08	25.8	53.88
28	21.88	77	0.89	0.44	4	3.2	44.37	141.99	52.3	69.6	3.48	341.85	3131.03	27.89	3.58	52.31	0.64	2.91	1.65	1.18	4.69	88.26	65.73	1.98	2.05	12.14	123	24	0.03	0.65	0.13	0.5	.	115.8	1.4	14.16	14.07	28.23
31	26.89	91	0.96	0.54	5	5.5	1.04	5.71	37.5	37.5	0.07	306.01	1952.71	29.96	3.03	.	2.95	5.94	4.1	1.27	3.13	84.38	25	6.44	15.97	7.54	87	9.1	0.24	1.11	0.27	0.75	0.6	88.22	1.39	58.5	8.4	66.9
29	24.34	88	0.99	0.51	2	2.5	31.01	77.52	51.4	64	1.91	363	2682.69	20.67	3.49	46.38	3.66	4.48	2.44	0.76	4.8	90.83	62.01	3.26	3.01	12.15	147	15	0.33	0.61	0.17	0.57	0.23	79.92	0.91	14.64	15.7	30.34
24	21.26	70	0.8	0.42	8	4.2	122.99	516.56	45.1	82.9	22.13	478.5	4363.4	20.15	4.69	67.44	0.56	3.96	2.59	1.23	9.5	81.45	77.83	5.81	3.24	23.57	136	32.1	0.41	1.76	0.25	0.82	.	85.2	.	13.08	7.51	20.59
19	20.76	69	0.8	0.41	7	4.2	88.74	372.72	38.9	71.4	6.18	352.09	2658.6	10.9	2	52.26	1.17	3.86	2.73	1	4.26	89.36	64.68	2.36	2.37	9.32	150	22	0.22	0.85	0.22	0.48	0.1	46.76	0.7	10.02	5.39	15.41
26	22.53	76	0.82	0.43	3	2.1	46.86	98.41	29.4	38.2	1.58	421.67	2673.25	16.56	2.3	64.48	1.28	5.35	3.55	1.55	5.45	88.18	66.36	5.75	5.95	16.43	111	24.3	0.14	0.67	0.17	0.5	.	88.46	1.42	4.62	8.1	12.72
21	22.09	75	0.8	0.42	2	5.1	49.69	253.42	42.3	64	8.32	341.34	2904.64	6.07	4.17	64.48	1.11	4.16	2.63	1.23	7.76	87.76	67.76	3.67	1.87	12.46	148	26.8	0.22	1.35	0.45	1.05	0.1	52.94	0.52	22.39	7.48	29.87
23	21.6	76	0.92	0.42	4	2.6	19.07	49.58	35.3	44.48	1.56	265.76	3041.66	12.47	5.37	49.35	2.18	5.27	3.35	1.06	8.93	86.61	75.89	4.43	4.32	12.13	60	31	0.21	1.15	0.25	0.87	0.1	81.18	1.5	9.94	8.66	18.6
24	21.37	75	0.74	0.41	2	4	30.67	122.68	29.7	35.79	1.58	255.7	2799.14	14.81	3.33	51.32	2.16	5.23	3.5	1.49	4.35	91.74	66.52	5.08	5.21	13.86	102	25.7	0.34	0.88	0.16	0.47	0.29	118	2	11.52	11.54	23.06
26	20.06	69	0.8	0.38	3	3.3	44.37	146.42	44.8	60	5.42	129.63	2434.98	19.3	4.04	96.06	0.64	4.11	2.3	1.57	8.26	82.64	71.9	2.46	3.42	16	95	40.1	0.01	0.59	0.19	0.61	0.21	87.72	1.59	8.49	9.26	17.75
25	22.2	75	0.83	0.43	3	5.1	29.39	149.87	18.25	26.52	0.48	342.4	2090.8	32.9	2.97	54.94	3.23	4.95	3.41	1.06	1.75	93.89	41.48	5.02	4.93	11.47	86	29.3	0.01	0.36	0.13	0.4	0.21	115.4	3.27	26.72	13.49	40.21
31	28.34	91	0.88	0.54	6	2.5	65.88	164.69	12.5	18.56	2.81	521.59	3037.14	8.56	3.91	25.66	1.74	2.59	1.43	0.95	13.64	84.55	80.85	5.24	5.19	11.04	113	13.1	0.14	1.4	0.52	1.03	0.49	135.4	2.22	16.88	7.42	24.3
31	19.94	66	0.76	0.38	4	3.9	138.82	541.4	25.1	44.9	12.75	450.64	3306.3	8.09	3.73	43.54	1.51	3.94	2.36	1.34	9.38	87.5	72.32	4.93	1.86	16.64	106	23.4	0.09	0.55	0.09	0.31	0.1	108	1.35	6.09	8.05	14.14
32	18.03	70	0.9	0.44	4	3	30.36	91.08	22.71	29.44	0.91	316.25	2072.6	11	2.2	43.76	4.03	4.75	3.31	0.84	4.39	92.54	57.46	4.15	10.45	22.82	150	70.7	0.26	0.79	0.21	0.48	0.28	56.43	0.82	17.22	11.54	28.76
28	20.52	67	0.74	0.38	5	5.9	89.44	527.71	4.86	7.2	1.05	223.2	3324.75	14.57	3.7	48.36	2.17	4.57	3.12	1.12	4.09	91.36	57.27	1.25	2.76	11.87	121	30	0.23	1.32	0.29	0.86	0.76	88.36	1.09	64.32	9.19	73.51
29	22.14	77	0.86	0.46	6	5.9	45.46	268.22	52.2	63	9.55	266.81	3103.28	15.4	4.34	58.56	1.68	4.99	3.62	1.1	6.82	89.55	68.64	3.73	4.09	15.11	100	27.6	0.14	1.29	0.3	0.91	0.23	86.04	1.22	9.92	4.58	14.5
29	23.1	78	0.8	0.44	2	4.1	34.64	142.02	47.5	62.4	3.85	342.83	2530.36	11.23	3.23	42.44	0.66	3.46	2.25	1.12	5.71	91.9	63.81	4.08	4.61	15.11	80	39.7	0.04	0.7	0.22	0.59	0.3	76.28	0.99	13.28	7.77	21.05
30	24.82	81	0.79	0.46	7	7.3	40.22	293.6	33.5	46.1	11.37	255.36	2624.24	24.47	3.75	38.82	0.8	3.73	1.87	1.64	11.56	84.44	80	8.86	6.78	12.84	117	29.9	0.03	0.39	0.06	0.23	0.2	92.31	1.51	27.4	9.96	37.36
35	19.96	75	0.86	0.45	7	3.4	39.47	134.19	26.2	36.9	3.78	754.81	3257.68	7.36	3.06	46.06	0.78	3.58	2.05	1.33	10.76	86.1	82.96	3.5	4.22	18.18	137	27.1	0.04	0.79	0.21	0.7	0.37	87.1	0.8	17.98	12.72	30.7
28	20.76	73	0.82	0.43	4	2.2	23.04	50.69	44.2	50.96	0.98	356.85	3911.85	12.33	3.61	39.81	2.55	3.2	1.82	0.99	4.39	92.98	58.33	4.31	2.56	11.16	151	47.6	0.28	0.97	0.29	0.82	0.2	76.05	1.04	15.45	9.13	24.58
28	32.87	96	0.91	0.56	3	4.2	7.52	31.6	44.8	50.83	1.31	259.07	3355.72	18.14	3.39	.	0.94	3.4	2.29	0.93	9.25	85.9	78.41	4.41	14.33	10.43	111	28	0.04	0.84	0.26	0.75	0.31	73.43	0.6	22.5	10.69	33.19
24	25.91	83	0.89	0.49	5	4.3	30.59	131.55	11.96	16.03	0.93	.	.	.	.	61.19	1.45	5.2	3.69	1.37	5.88	82.35	63.03	6.96	5.63	12.42	197	13.5	.	.	.	.	.	.	.	20.56	11.6	32.16
21	20.76	67	0.8	0.39	7	5.5	61.24	336.8	33.7	47.5	8.32	289.15	2953.49	14.58	2.17	26.32	0.49	3.7	2.37	1.3	7.33	88.79	69.83	5.22	5.06	27.19	229	25.3	.	.	.	.	.	.	.	16.2	22.57	38.77
25	22.84	86	0.84	0.48	5	5	43.2	216.02	37.6	57.9	3.11	446.4	2675.77	19.36	2.23	56.58	1.32	2.6	1.51	0.78	3.83	82.3	55.98	7.28	11.66	12.34	100	27	0.02	0.57	0.11	0.39	0.64	66.01	0.98	19.73	15.27	35
28	23.39	77	0.85	0.45	3	2.4	23.06	55.35	21.11	28.28	0.76	683.56	3604.99	7.1	5.64	50.66	1.12	4.6	3.16	1.29	6.53	86.94	63.27	2.57	4.63	14.73	108	21.3	0.21	1.7	0.27	0.94	0.31	68.77	0.59	21.29	6.62	27.91
26	28.28	89	0.96	0.54	5	5.1	23.04	117.51	33.1	43.9	2.04	476.92	3358.87	25.9	1.79	44.74	2.68	4.2	2.53	1.06	5.24	88.21	58.08	3.4	5.28	9.49	271	11.6	0.05	0.9	0.29	0.74	0.17	64.36	0.91	11.6	15.43	27.03
27	20.76	71	0.82	0.42	5	4.3	22.26	95.73	24.44	29.68	0.64	321.74	3012	14.35	2.89	57.9	0.74	5.6	3.64	1.68	2.75	90.83	40.83	2.29	3.95	15.62	88	28.6	0	0.51	0	0.7	0.25	67.28	0.96	28.99	6.1	35.09
35	24.22	84	0.9	0.49	3	4.4	10.83	47.67	11.37	17.96	0.42	169.63	2410.88	14.75	4.06	48.03	0.81	3.6	2.14	1.21	7.69	85.43	69.64	4.54	9.35	14.81	104	14.8	0.6	1.74	0.36	0.9	0.22	95.75	1.01	33.85	3.22	37.07
29	21.37	82	0.85	0.45	2	4.3	7.14	30.68	42.7	49.97	0.56	108.61	1174.8	25.41	0.58	.	0.75	5	3.85	1.11	4.27	89.74	54.7	3.63	4	15.54	134	19.9	0.11	0.26	0.06	0.18	0.19	108.7	0.73	9.49	9.49	18.98
23	20.06	65	0.79	0.36	7	3.8	60.33	229.25	32.3	51.9	5.97	593.75	2489.53	12.11	2.06	82.25	0.67	3.6	2.1	1.43	8.06	85.59	67.34	7.47	2.91	19.41	130	13.7	0.06	0.99	0.34	0.8	0.4	83.05	0.7	24.18	7.79	31.97
25	21.13	67	0.77	0.39	3	2.4	36.2	86.87	54.6	69.1	2.91	285.09	1669.35	23.6	0.98	69.42	0.88	3.9	2.29	1.5	6.14	85.09	61.84	4.67	5.36	14.13	125	23.9	0	0.1	0.07	0.21	0.29	103.4	2.54	8.32	8.21	16.53
30	24.22	77	0.87	0.45	5	4.5	49.69	223.61	51.7	60.58	8.53	366.62	1838.91	25.18	1.96	60.21	1.8	4.9	3.08	1.21	7.38	86.07	63.93	2.16	2.54	12.36	46	20.1	0.01	0.24	0.07	0.21	.	76.85	1.15	8.76	4.34	13.1
19	21.55	68	0.77	0.39	7	4.6	25.98	119.51	23.94	29.18	1.57	402	2736.81	12.07	3.1	53.26	0.62	3.4	2.13	1.22	5.48	88.58	63.47	5.03	4.38	11.31	176	15	0.15	1.2	0.46	0.97	0.12	93.06	1.1	17.42	17.34	34.76
25	20.72	73	0.81	0.42	4	4	71.42	285.69	19.61	34.21	2.53	626.47	2153.07	12.65	3.37	58.89	0.89	3.3	1.98	1.11	4.52	88.69	62.44	3.62	2.75	18.29	142	26.4	0.24	1.13	0.28	0.55	0.13	97.51	1.6	10.81	10.63	21.44
32	24.93	86	0.91	0.48	3	4	32.89	131.56	28.7	39.9	2.29	415.61	2454.75	20.57	2.28	51.65	5.54	5.1	2.88	0.99	6.06	83.12	62.34	8.05	8.85	15.74	70	26.2	0	0.46	0.23	0.58	0.17	68.61	1.55	15.45	6.99	22.44
21	22.4	74	0.78	0.4	3	4.5	21.21	95.45	30.9	35.79	0.66	226.69	1612.17	19.77	1.4	78.3	2.67	3.5	1.75	1.1	2.25	90.54	37.84	6.26	3.21	14.91	82	34.4	0	0.15	0.12	0.27	0.1	103.7	2.76	10.15	9.33	19.48
50	26.45	88	0.95	0.53	5	2.3	50.21	115.48	24.3	34.9	1.26	919.04	3769.76	5.96	3.85	44.41	6.79	4.8	2.02	0.87	4.5	85.59	59.91	4.62	9.07	8.71	51	25.9	0.12	1.25	0.25	0.82	0.77	85.71	1	26.99	6.24	33.23
26	23.03	69	0.82	0.41	4	4.3	41.65	179.08	34	46.1	2.23	130.28	2260.84	19.93	2.07	52.64	1.78	5.8	4.16	1.27	3.67	89.91	58.72	6.51	11.05	14.36	131	24.5	0.01	0.37	0.12	0.34	0.57	60.48	0.99	19.33	8.35	27.68
30	25.26	83	0.85	0.49	5	4	56.57	226.27	41.8	58.1	7.11	520.56	2940.01	19.42	2.99	62.51	1.65	4.5	2.88	1.26	7.52	84.96	67.7	4.27	4.11	11.08	52	13.9	0.08	1.07	0.29	0.76	0.12	83.65	1.83	11.18	4.28	15.46
26	24.07	97	0.92	0.54	7	7.1	19.2	136.33	36.2	41.94	4.94	406.63	2925.39	12.64	3.89	76.65	1.39	3.8	2.47	0.96	10	80.43	77.39	3.62	1.64	9.3	64	15.6	0.24	1.1	0.27	0.72	0.15	75.26	1.34	11.75	8.81	20.56
28	24.17	76	0.84	0.46	3	3.1	22.87	70.88	27.63	31.03	1.37	434.07	2525.52	12.99	2.42	59.87	2.14	5.4	3.59	1.4	6.98	83.72	69.3	3.79	5.36	11.56	107	15.2	0.56	0.67	0.17	0.46	0.16	118.4	1.61	40.5	3.95	44.45
24	27.55	79	0.79	0.48	4	3.2	33.86	108.36	12.26	14.56	1.13	529.69	3331.61	20.23	3.65	55.6	1.52	3.7	2.13	1.09	8.5	83.81	67.21	5.95	1.28	15.66	151	21.1	0.24	1.46	0.27	0.81	0.1	77.1	0.72	18.73	5	23.73
32	20.76	65	0.74	0.38	6	4.2	8.3	34.87	42.2	45.33	0.33	367.97	2876.92	30.61	2.55	.	0.76	3.8	2.34	1.33	2.27	89.09	39.55	8.35	8.88	15.07	78	25.9	0.15	0.58	0.13	0.42	1.46	125.1	1.19	39.33	12.05	51.38
25	20.07	68	0.82	0.4	4	5.3	35.89	190.2	24.9	35.5	2.71	304.88	2290.7	20.35	2.71	52.64	0.95	3.5	2	1.4	5.73	87.22	58.59	6.88	3.95	15.35	123	31.9	0.24	1.02	0.3	0.74	0.12	68.27	1.06	34.22	10.92	45.14
29	19.75	68	0.78	0.38	3	4	35.61	142.45	25.45	33.92	2.2	374.15	2953.52	21.54	2.85	54.28	0.98	3.5	2.08	1.27	6.06	84.42	60.17	2.52	4.83	7.71	78	27.6	0.06	0.89	0.22	0.69	0.33	94.64	2.04	43.51	6.46	49.97
32	25.71	94	0.98	0.57	7	3.3	21.6	71.28	17.56	20.71	0.26	315.09	3376	11.47	3.67	43.42	3.35	5.3	3.52	1.08	2.09	79.5	38.08	3.61	4.91	7.53	56	7.9	0.04	0.46	0.15	0.53	0.26	107.7	1.2	21.9	8.88	30.78
18	22.22	70	0.83	0.4	2	2.9	246.63	715.23	37.98	91.78	40.07	.	.	.	.	58.61	0.87	3.3	1.91	1.25	14.75	77.05	77.46	3.41	4.86	17.76	3	27.2	0.14	0.45	0.11	0.32	0.31	62.01	0.47	46.44	1.57	48.01
28	19.65	72	0.82	0.41	3	3.4	23.59	80.19	44.2	55.8	6.22	205.2	2751.26	11.64	2.66	44.41	1.36	5.4	3.85	1.31	17.56	76.72	74.81	4.62	6.76	12.66	88	25.2	0.04	0.7	0.35	0.72	0.17	68.93	0.93	15.26	6.93	22.19
43	25.68	97	0.92	0.53	4	2.7	59.81	161.49	23.69	30.85	1.58	480.24	2929.93	13.29	4.32	29.93	3.54	6.7	4.28	1.34	4.13	87.16	59.63	1.57	5.7	9.14	48	13.2	0.13	0.83	0	0.77	.	92.62	1.71	44.74	11.51	56.25
35	23.51	81	0.86	0.46	5	3.5	62.86	220.01	49.8	73.3	14.01	490.58	2950.93	12.4	2.78	29.28	2.9	6	4.26	1.31	12.79	77.17	83.11	3.9	10.66	10.27	70	25	0.2	0.87	0.13	0.46	0.55	106.6	2.06	20.47	4.77	25.24
28	20.99	75	0.77	0.42	6	5	40.74	203.69	43.3	56.7	2.47	489.43	2946.4	18.79	1.89	56.26	0.66	3.9	2.45	1.19	2.8	85.05	50	3.88	3.86	15.55	83	50.2	0.35	0.44	0.07	0.22	0.42	60.23	1.2	16.44	10.71	27.15
25	23.67	84	0.85	0.47	3	5	24.52	122.61	29.8	40.9	2.27	243.16	1394.4	33.32	0.91	44.74	4.65	5.2	3.27	0.87	6.2	78.29	65.89	2.65	1.53	10.54	69	18	0.1	0.35	0.14	0.27	0.1	91.16	3.6	31.49	7.66	39.15
28	29.41	89	0.93	0.52	5	3.2	14.69	47.02	31.7	37.99	0.13	399.51	2527.12	31.8	2.86	68.43	1.08	4.8	3	1.38	0.9	93.24	32.43	2.63	3.28	11.86	111	23.6	0.06	0.36	0.08	0.29	0.22	98.8	4.2	13.9	6.74	20.64
24	21.26	72	0.87	0.43	7	8.7	13.62	118.51	19.21	25.74	1.74	224.17	2993.05	9.87	4.22	77.31	1	5.6	4.16	1.15	7.66	81.34	79.43	5.3	5.34	11.82	105	15.5	0.37	1.66	0.51	1.05	0.28	78.24	0.76	50.39	4.01	54.4
26	24.38	77	0.82	0.43	3	4.1	69.28	284.05	21.94	39.94	1.55	640.28	2320.75	6.49	3.07	45.73	0.56	3.1	1.63	1.36	2.49	89.63	40.66	4.73	3.84	13.02	16	26.9	0.12	1.11	0.42	0.85	0.17	48.78	0.8	15.54	9.08	24.62
32	25.47	85	0.89	0.49	3	3.4	39.7	134.98	24.72	34.33	2.21	187.59	1767.27	7.72	1.19	50.33	1.02	5.4	3.75	1.6	6.61	85.12	62.4	2.95	4.96	20.33	77	26.4	0.26	0.51	0.19	0.48	0.79	78.49	0.72	10.98	7.38	18.36
25	28.73	89	0.86	0.52	5	4	51.28	205.12	35.9	54.7	5.66	250.14	1680.88	26.13	1.97	44.08	1.19	4.4	2.78	1.44	7.69	85.07	73.3	3.94	3.88	11.75	119	20.8	0	0.16	0.19	0.45	0.1	74.57	2.51	15.2	8.2	23.4
26	19.53	64	0.8	0.4	7	3.3	15.83	52.23	23.79	29.12	0.7	799.25	2501.82	18.82	2.32	65.47	1.15	3.1	1.29	1.53	5.62	83.94	55.82	3.24	7.84	15.02	46	44.2	0.17	0.55	0.09	0.35	0.67	64.44	0.83	17.37	10.94	28.31
20	20.96	67	0.79	0.39	4	5.6	15.79	88.43	18.98	23.56	1.41	160.66	1389.28	27.69	0.95	72.38	2.11	4.7	2.97	1.45	8.4	84.87	76.47	4.24	2.79	15.81	91	29.4	0.28	0.24	0.1	0.17	0.1	113.5	1.7	27.64	5.14	32.78
29	18.98	67	0.77	0.37	5	2.5	25.3	63.25	25.35	31.12	0.86	635.02	3678.86	8.58	4.6	50.01	0.82	4.8	2.92	1.82	5.38	87	59.19	2.53	2.06	20.3	72	39.3	0.39	1.54	0.28	0.85	0.68	85.64	1.18	22.04	12.68	34.72
31	22.49	76	0.82	0.45	4	5	58.9	294.51	21.77	33.47	5.17	407.4	1908.66	8.94	2.4	85.54	1.87	4.4	2.93	0.98	8.06	85.48	71.77	4.92	3.91	12.17	65	29.6	0.1	0.92	0.28	0.68	0.31	49.47	0.53	20.8	12.95	33.75
27	19.81	72	0.78	0.38	4	7.4	7.49	55.44	9.09	9.09	0.04	217.7	2548.64	23.21	3.97	.	1.31	3.1	1.65	1.12	0.83	85.42	32.5	4.45	4.88	10.35	79	44.5	0.2	1.33	0.25	0.74	0.2	88.85	1.6	49.54	7.92	57.46
20	22.86	69	0.78	0.39	4	2.7	170.28	459.76	29.01	54.71	12.3	632.35	3800.24	8.31	4.24	46.07	1.2	2.9	1.21	1.41	9.22	82.95	79.26	4.35	3.51	10.44	130	16.2	0.41	1.34	0.23	0.76	0.34	82.88	1.33	14.17	5.79	19.96
20	20.88	72	0.85	0.42	4	5.7	86.41	492.52	20.61	27.52	4.51	96.22	2968.79	6.63	2.21	53.63	0.54	3.1	2.01	1.04	4.44	85.33	57.33	7.16	5.43	12.35	104	27.3	0.33	1.11	0	0	0.25	94.3	1.36	18.81	9.81	28.62
23	24.22	73	0.82	0.43	9	5.6	57.02	319.32	30	40.9	4.31	830.97	3756.25	15.38	4.61	100.01	1.58	4	2.74	1.01	4.5	86.49	60.81	5.6	3.76	16.37	155	24	0.33	1.23	0.11	0.44	0.43	72.65	1.28	32.94	6.55	39.49
30	23.66	79	0.89	0.46	3	2.8	97.82	273.91	15.25	26.65	1.73	446.71	2664.54	10.49	2.52	46.06	1.52	4	2.57	1.18	4.13	82.57	61.47	4.38	4.75	8.51	138	9.2	0.2	0.64	0.11	0.33	0.13	82.28	0.55	29.82	4.27	34.09
29	23.15	81	0.84	0.45	5	2.4	44.57	106.96	34.9	42.32	3.44	779.4	3833.13	6.6	4.27	108.57	1.26	4.2	2.74	1.41	9.22	80.65	82.95	4.6	8.13	15.45	93	43.3	0.38	1.78	0.31	0.97	1.2	95.02	0.95	22.74	5.37	28.11
24	25.38	86	0.84	0.47	5	3.7	21.54	79.69	25.64	34.98	0.92	321.85	2469.72	7.44	2.91	47.05	1.26	3.2	2.1	0.96	4.5	85.14	61.71	5.1	6.27	14.04	103	16.5	0.11	0.78	0.34	0.81	0.27	76.05	1.05	10.92	11.12	22.04
30	25.56	96	0.93	0.54	3	3.6	38.14	137.31	12.24	15.64	0.35	293.24	2835.05	15.2	2.57	37.17	3.96	5.9	4.09	0.93	2.07	78.84	39.42	4.64	5.79	13.41	120	27.5	0.09	0.84	0.23	0.62	0.31	90.29	1.75	11.86	11.86	23.72
29	22.2	75	0.81	0.43	4	3.5	25.2	88.21	42.1	57.2	1.1	323.16	2587.93	21.21	3.67	37.83	0.67	5.4	3.07	2.31	2.95	76.79	55.27	2.68	2.87	15.12	152	27.6	0.27	0.96	0.23	0.68	0.11	80.96	1.39	14.24	9.34	23.58
27	17.99	64	0.81	0.38	3	3	68.24	204.73	59.3	89.3	8.6	331.84	2262.63	26.67	2.6	49.02	1.65	3.9	2.34	1.33	7.08	80.53	69.91	2.86	5.66	18.27	87	49.3	0.15	0.81	0.24	0.6	0.32	119.4	1.51	10.06	5.42	15.48
24	20.94	61	0.73	0.37	4	3.9	68.5	267.16	29.5	45.2	3.48	471.69	3169.51	8.4	4.83	98.37	2.81	3.9	2.55	0.96	4.42	83.63	61.06	7.09	4.23	13.22	103	25.6	0.54	2.04	0.39	1.17	0.16	66.63	0.52	12.89	5.33	18.22
19	22.4	69	0.76	0.38	3	2.8	77.84	217.96	40.5	65.5	3.92	828.69	1643.87	21.32	1.59	48.03	0.79	3.7	1.59	2.04	4.44	78.22	64	2.06	5.64	21.47	128	37.2	0	0.16	0.09	0.26	1.26	76.81	1.07	14.66	6.08	20.74
25	25.46	84	0.9	0.47	4	4.3	25.84	111.13	41.5	50.23	1.06	565.23	2307.03	12.59	3.77	24.38	0.72	4.2	2.8	1.33	2.29	82.57	42.2	5.25	3.39	15	159	16.5	0.38	1.83	0.71	1.48	0.1	121.6	1.23	18.87	12.02	30.89
28	22.6	80	0.88	0.45	5	2.9	50.6	146.74	42.8	64.1	4.85	453.27	3467.11	12.62	3.68	64.48	1.05	3.8	2.11	1.45	7.73	76.36	75.45	2.79	2.58	15.35	142	25.5	0.29	1.83	0.79	1.4	0.1	68.04	1.04	7.76	6.41	14.17
22	20.88	71	0.82	0.38	7	2.9	316.3	917.27	23.33	49.93	9.74	813.14	3652.45	13.97	3.3	42.77	1.65	3	1.21	1.33	4.55	81.82	62.73	7.47	6.41	18.3	143	29.7	0.17	0.92	0.15	0.5	0.41	93	1.07	26.35	5.89	32.24
28	24.11	80	0.8	0.43	2	2.6	53.71	139.65	31.1	47.3	0.97	607.53	3336.24	13.84	3.05	33.55	0.74	4.1	2.47	1.55	2.23	74.11	45.09	1.9	2.98	12.15	109	25.4	0	0.65	0.24	0.71	0.3	78.01	1.1	10.72	11.95	22.67
22	22.31	76	0.83	0.44	2	2.2	148.09	325.8	27.74	51.64	3.73	596.95	3133.96	5.19	3.48	96.39	0.86	4	2.24	1.62	4.13	80.73	64.14	3.4	2.84	14.56	116	14.7	0.23	1.1	0.34	0.76	0.39	101.1	2.68	28.06	6.04	34.1
40	30.48	95	1.02	0.59	7	2.9	78.43	227.44	38.2	53.1	4.7	383.57	3240.96	21.39	4.28	68.43	4.75	5.3	3.67	1.05	5.41	76.58	67.12	4.14	5.71	12.1	138	8.1	0.37	1.25	0.19	0.59	0.42	97.76	0.76	12.87	7.4	20.27
21	19.84	69	0.78	0.38	7	5	11.4	56.99	23.4	29.25	0.6	339.91	1687.85	17.33	1.64	36.19	0.55	3.5	2.05	1.42	4.48	81.61	63.68	4.11	3.98	18.48	145	25.4	0.04	0.44	0.11	0.36	0.2	84.72	1.97	25.87	13.78	39.65
25	23.05	76	0.82	0.44	4	2.2	164.44	361.77	26.99	54.99	5.89	609.71	2434.94	5.53	3.59	71.39	1.42	5.3	3.09	1.81	6.03	75.86	66.81	4.76	3.7	11.41	83	27.2	0.15	0.88	0.16	0.52	0.42	70.36	1.47	25.22	9.11	34.33
30	28.4	94	0.93	0.6	8	11.6	19.54	226.65	11.95	14.74	1.18	217.66	1832.71	21.81	3.39	45.73	0.97	4	2.68	1.27	4.35	78.26	59.42	3.93	12.02	6.61	138	16.4	0.26	0.79	0.08	0.28	0.16	72.27	1.42	33.65	7.5	41.15
23	23.89	79	0.83	0.45	4	4.6	175.44	807.02	31.98	58.08	19.49	336.35	2266.06	15.43	1.44	54.61	0.9	5.5	4.02	1.44	7.55	78.77	75.47	2.42	4	10.28	42	27.9	0	0.26	0.19	0.48	0.26	92.51	2.5	9.01	6.72	15.73
24	27.78	95	0.88	0.53	4	3.8	19.77	75.13	35.8	44.46	1.82	308.4	2360.15	27.75	3.81	62.18	1.19	4.6	3.34	1.25	6.76	73.43	60.39	3.68	9.49	7.9	93	10	0.16	0.78	0.13	0.47	0.12	101.1	2.91	13.73	19.13	32.86
24	19.59	71	0.8	0.41	7	3.5	71.71	251	7.6	10.86	0.74	189.36	3118.68	18.08	3.32	37.51	0.68	3.1	1.93	1.09	3.88	72.82	55.83	3.63	2.41	10.6	164	28	0.09	1	0.19	0.67	0.1	89.86	1.67	31.6	17.67	49.27
24	20.98	73	0.85	0.41	5	5	33.16	165.81	9.38	12.43	0.28	391.21	3140.29	21.33	3.75	46.72	1.55	3.6	2.28	1.29	1.83	75.34	42.01	6.92	2.78	11.34	94	23	0.29	1.03	0.23	0.69	0.1	92	1.6	28.29	18.42	46.71
30	24.22	84	0.87	0.49	3	2.2	99.64	219.21	27.83	39.43	2.51	300.57	2430.4	25.83	3.09	60.54	2.5	4.9	3.19	1.27	4.11	73.06	60.73	2.42	2.7	3.46	24	15.8	0.04	0.71	0.19	0.58	0.1	99.67	1.72	28.09	9.01	37.1
28	26.87	90	0.92	0.49	6	7.5	40.97	307.24	24.2	32.04	3.95	370.91	2409.87	11.82	3.05	39.48	1.6	4.3	2.94	1.17	5.31	75.22	62.83	5.14	4.16	12.81	72	12.7	0.21	0.77	0.18	0.52	0.13	74.03	0.95	23.19	10.26	33.45
24	24.51	81	0.88	0.48	4	3.2	62.76	200.84	10.85	15.5	0.32	386.67	2697.93	25.3	3.57	41.78	1.02	4.5	3.02	1.38	1.46	78.64	43.2	4.75	6.01	17.79	147	23.6	0.54	1.64	0.36	0.96	0.39	99.28	1.53	26.68	10.36	37.04
26	25.88	80	0.82	0.45	7	5.3	71.23	377.5	38.6	54.6	5.89	671.46	3595.74	19.57	3.62	57.57	1.57	4.4	2.83	1.18	4.04	78.03	60.09	4.39	5.15	13.15	99	24.5	0.27	1.24	0.16	0.57	0.1	95	0.59	24.69	8.1	32.79
26	25.25	86	0.88	0.48	3	3.5	97.7	341.93	31.26	54.76	1.87	387.76	2672.2	12.21	3.36	48.03	0.72	5	3.38	1.56	1.75	79.48	39.74	7.05	4.88	17.11	112	32.4	0.39	1.39	0.42	0.92	0.51	78.4	1.09	31.65	6.99	38.64
24	23.53	70	0.76	0.41	5	5.2	101.06	525.51	33.1	66.5	9.32	274.97	2494.68	7.15	3.06	57.9	0.91	4.1	2.57	1.39	5.36	77.68	62.95	7.82	3.23	15.66	143	30	0.17	0.74	0.19	0.47	0.1	58.33	0.6	23.83	6.48	30.31
23	24.51	76	0.83	0.44	3	4	117.44	469.76	37.8	57.8	7.72	48.66	1769.69	7.23	2.33	61.52	2.4	3.8	2.22	1.31	4.35	78.7	59.13	3.61	2.4	13.31	74	25.1	0.03	0.71	0.37	0.67	0.1	101.5	1.71	10.55	9.4	19.95
19	21.3	74	0.82	0.42	7	3.5	51.38	179.82	34.4	41.98	2.73	130.28	919.79	17.65	1.31	66.46	1.04	3.3	1.91	1.36	4.42	79.65	58.85	8.9	5.16	13.29	58	35.6	0.08	0.92	0.3	0.42	.	.	.	29.37	6.54	35.91
22	23.44	78	0.83	0.43	8	8.5	97.79	831.23	33.85	54.65	16.12	284.18	3664.63	17.17	3.73	44.74	1.25	4	2.69	1.13	5.73	74.89	66.96	3.55	5.29	18.14	118	32.1	0.02	0.2	0.08	0.25	0.24	99.13	1.47	11.05	7.94	18.99
21	21.6	79	0.85	0.44	3	2.7	51.12	138.02	39.6	64.2	4.45	195.82	2430.13	13.67	2.05	73.37	1.03	4.3	2.56	1.66	8.14	78.28	81	7.51	4.04	11.39	148	11.6	0.24	0.92	0.29	0.7	0.25	60.08	1.53	2.31	9.75	12.06
32	24.49	83	0.85	0.47	2	2.8	227.3	636.44	20.96	45.96	6.07	871.39	3276.38	8.24	5.55	95.08	0.56	3.4	2.17	1.22	4.55	75.91	64.55	2.25	2.99	14.47	211	32.9	0.27	2.09	0.49	1.31	0.1	88.72	0.55	47.93	4.78	52.71
29	21.8	77	0.87	0.45	2	3.2	16.04	51.32	29.6	36.4	0.21	245.95	2506.93	14.66	3.48	45.73	0.56	4.1	2.68	1.35	1.36	78.64	36.82	3.53	1.25	3.53	118	25.9	0.35	1.3	0.61	1.14	0.1	66.5	0.7	6.99	14.91	21.9
25	23.03	79	0.86	0.47	4	3.1	193.63	600.25	37.93	80.13	17.12	912.22	3656.68	8.92	4.28	104.29	0.45	3.4	1.81	1.45	7.52	75.22	70.8	5.28	2.96	8.95	133	16	0.43	1.46	0.35	0.89	0.23	63.34	0.78	20.63	6.52	27.15
28	22.78	87	0.92	0.49	2	3.1	57.73	178.98	40	55.7	3.58	312	2010.54	15.41	2.23	62.18	2.26	5.1	3.38	1.48	5	74.09	68.18	2.63	2.91	4.46	176	15.5	0.24	0.49	0.2	0.62	0.26	83.04	1.29	8.07	5.14	13.21
37	24.42	87	0.87	0.48	7	2	99.25	198.5	6.47	12.16	0.64	571.17	3428.74	14.75	4.54	32.57	1.1	5.41	3.48	1.66	5.02	73.97	63.93	4.39	5.77	7.74	109	19.9	0.08	1.34	0.32	1.04	0.2	65.05	0.78	39.96	7.94	47.9
30	25.95	80	0.87	0.47	7	10.4	85.43	888.51	40.1	74.7	27.04	282.29	2286.66	15.14	2.7	56.92	0.5	4.21	2.75	1.32	7.59	75.89	74.11	2.13	3.03	17.65	204	22	0.08	0.69	0.21	0.56	0.1	61.03	1.29	19.45	5.63	25.08
32	26.73	96	0.9	0.55	5	5.1	45.54	232.25	26.5	35.47	2.87	387.69	3657.25	17.18	4.03	52.97	1.88	6.12	4.65	1.02	4.67	80.37	67.29	2.86	6.88	6.01	141	15.2	0.22	1.2	0.3	0.84	1.02	86.91	1.37	25.31	11.6	36.91
21	21.22	79	0.99	0.45	5	2.5	214.07	535.17	32.74	75.04	10.3	604.58	2436.79	11.6	2.74	58.23	0.55	3.38	1.9	1.33	5.88	76.02	69.23	6.24	3.69	13.67	164	28.8	0.1	0.88	0.11	0.45	.	.	.	18.21	10.03	28.24
26	26.12	82	0.88	0.47	2	2.8	83.88	234.86	42.7	74	4.73	296.54	1478.18	10.37	1.08	45.73	1.61	5.47	3.76	1.32	4.72	78.3	64.62	1.64	6.19	5.47	98	6.5	0.03	0.37	0.2	0.3	0.34	32.84	0.69	12.17	8.91	21.08
25	23.39	84	0.92	0.49	8	2.5	82.13	205.32	35.3	54	3.05	528.84	3280.93	20.67	3.72	46.06	1.02	3.48	2.26	1.03	4.21	75.7	69.16	2.65	2.54	19.14	242	27.4	0.28	1.09	0.15	0.48	0.1	122.3	1.17	25.73	9.08	34.81
25	21.38	75	0.85	0.43	5	3.4	74.15	252.1	15.2	26.2	0.34	303.69	1783.47	22.17	2.27	40.14	1.21	5.42	4.15	1.04	0.88	72.57	38.05	9.29	5.41	12.02	149	21.2	0.01	0.23	0.12	0.32	0.2	122.2	2.05	10.21	9.49	19.7
33	24.68	81	0.87	0.49	7	2.4	13.31	31.95	14.64	22.24	0.02	603.99	2452.81	17.28	2.03	22.37	2.88	4.86	3.15	1.23	0.41	80.66	17.28	3.82	5.8	11.32	143	27.7	0.42	0.84	0.27	0.65	0.4	72.77	1.04	48.21	23.31	71.52
28	24.97	81	0.81	0.45	5	3.2	156.85	501.92	44.87	76.27	14.53	551.92	2541.62	12.77	2.71	76.66	1.05	4.48	2.75	1.39	6.45	75.58	64.06	2.28	1.84	11.13	216	25.4	0.03	0.16	0.06	0.13	0.2	107.6	1.55	4.97	7.18	12.15
34	22.93	79	0.88	0.47	6	3.4	118.32	402.29	43.86	78.66	10.29	903.22	3534.66	22.15	4.15	69.42	3.4	5.67	3.97	1.3	5.83	78.48	65.47	4.81	2.78	15.8	140	22.7	0.09	1.28	0.18	0.75	0.14	83.67	0.97	6.36	5.28	11.64
33	23.12	77	0.81	0.44	2	4.3	84.85	364.86	42.9	73.8	3.22	368.12	2729.51	17.42	2.84	65.8	1.01	3.62	2.09	1.29	2.06	82.72	36.63	1.89	2.51	12.01	120	16	0.12	0.65	0.24	0.66	0.13	61.91	0.95	16.21	4.59	20.8
33	25.06	90	0.93	0.52	3	3.3	18.79	62.02	21.59	33.69	0.37	135.73	2591.92	19.56	3.28	36.85	0.89	5.88	4.27	1.52	2.73	81.82	55	3.71	4.76	12.47	145	23.1	0.24	1.05	0.27	0.78	0.17	71.23	1.16	6.52	8.7	15.22
29	24.22	81	0.87	0.48	2	2.6	221.46	575.8	37.28	83.38	13.42	521.56	2942.35	7.18	3.54	41.54	1.1	3.57	2.23	1.14	6.25	75	70.09	2.61	1.27	14.51	155	23.5	0.38	1.36	0.36	0.89	0.12	83.53	1.29	21.1	6.51	27.61
25	25.35	79	0.81	0.46	7	5.8	118.51	687.36	47.5	85.3	14.76	602.29	3050.56	26.74	3.11	79.29	0.85	3.95	2.51	1.22	4.52	78.28	63.35	4.22	2.9	21.92	181	63	0.41	1.36	0.32	0.95	0.16	81.61	0.57	13.01	13.07	26.08
28	24.21	85	0.87	0.48	5	2.2	111.9	246.18	39.61	66.41	5.31	689.55	3241.4	13.19	4.51	49.02	1.97	5.04	3.46	1.04	5.45	75	70.91	4.93	4.02	8.7	151	17.3	0.28	1.29	0.25	0.74	0.15	100.9	1.12	17.38	7.32	24.7
27	21.01	76	0.84	0.45	2	4	12.26	49.04	44.4	47.57	0.1	73.76	553.67	19.98	1.38	31.91	1.32	3.19	2.09	0.78	0.47	78.6	28.84	8.07	5.35	12.02	113	19.9	0.15	0.28	0.02	0.13	.	.	.	18.79	5.48	24.27
29	29.28	97	0.92	0.53	5	2.5	58.64	146.6	22.13	37.53	0.61	389.7	3528.67	18.19	4.97	67.12	2.4	5.68	4.01	0.93	1.89	78.3	44.81	3.88	4.81	8.16	109	12.2	0.19	1.09	0.2	0.75	0.83	98.94	1.22	49.51	7.61	57.12
25	27.76	93	0.9	0.53	3	2.9	48.07	139.4	57.5	69.6	4.61	237.42	2165.21	22.4	2.77	67.77	0.85	3.96	3.04	0.92	5.75	74.78	65.93	3.78	5.95	10.53	118	14.2	0.45	1.04	0.25	0.68	0.18	85.96	0.97	6.85	23.25	30.1
42	22.09	88	0.9	0.49	4	3.2	45.15	144.48	12.65	18.11	0.25	755.17	3116.68	12.94	3.33	76.98	1.81	4.52	2.8	1.22	1.37	78.54	40.18	4.48	5.43	4.9	140	21.6	0.19	0.72	0.07	0.24	0.27	69.77	0.71	62.44	14.28	76.72
23	24.21	78	0.85	0.44	8	4	77.97	311.9	21.96	33.96	4.52	234.51	2038.22	21.19	2.81	55.6	1.29	2.89	1.41	1.16	6.6	78.77	71.7	5.59	5.86	14.57	188	24.2	0.04	0.48	0.12	0.52	0.1	85.51	3.53	18.78	11.43	30.21
29	20	71	0.83	0.44	3	2.6	55.92	145.39	40.4	64.5	4.18	669.68	2198.87	9.62	1.69	116.46	0.78	3.56	2.32	1.02	7.11	74.67	71.11	9.72	8.59	19.52	176	58.2	0.23	0.74	0.16	0.59	0.31	91.44	1.36	6.64	6.75	13.39
25	20.07	72	0.83	0.42	2	3.1	36.07	111.81	56.2	78.1	5.47	204.09	1591.64	15.88	0.83	46.41	0.62	5.49	3.53	1.73	8.7	77.39	75.65	2.73	1.95	12.26	115	36.4	0.16	0.42	0.11	0.4	0.1	46.47	1.25	3.69	15.78	19.47
29	23.88	77	0.83	0.45	3	4.9	9.73	47.68	23.37	29.37	0.36	228.98	2202.24	14.02	2.54	24.35	0.99	4.73	2.85	1.49	3.21	76.15	56.42	5.48	3.07	16.44	138	39.4	0.2	0.64	0.17	0.55	0.17	68.22	1.43	28.66	8.3	36.96
25	31.14	93	0.94	0.55	3	7.2	26.76	192.66	35.3	42.2	0.62	311.09	1454.86	26.25	1.23	42.11	0.79	4.36	3.05	1.26	0.91	75.8	36.99	7.19	2.28	17.4	178	15.4	0.12	0.14	0.01	0.25	0.1	84.77	2.67	17.26	14.52	31.78
23	21.72	71	0.8	0.41	5	2.8	64.42	180.36	5.44	6.65	0.04	444.56	2729.84	16.99	2.9	49.35	0.6	3.24	1.74	1.3	0.44	74.12	29.39	6.79	2.16	17.39	235	27.6	0.11	1.01	0.34	0.9	0.1	106.9	.	16.88	20.08	36.96
27	19.71	72	0.84	0.42	6	5.7	34.64	197.45	18.26	22.75	0.67	669.37	2723.01	29.31	3.46	94.09	0.73	3.79	2.05	1.63	1.85	76.64	47.2	3.82	7.37	10.1	66	42.2	0.09	0.63	0.05	0.43	0.22	79.83	1.75	34.27	11.13	45.4
35	28.4	95	0.9	0.55	2	4.8	74.44	357.3	16.45	38.55	3.5	337.87	3152.62	14.53	4.78	113.5	11.88	7.9	2.69	1.15	5.96	77.98	69.72	9.91	3.64	19.23	177	34.1	0.2	1.45	0.62	1.18	.	115.2	.	6.49	11.49	17.98
27	25.01	84	0.88	0.49	3	3	8.76	26.27	20.71	30.34	0.12	120.24	1263.4	13.5	1.48	29.28	0.94	3.87	2.49	1.19	2.2	80.18	46.26	3.49	4.48	13.97	236	28.3	0.21	0.36	0.01	0.24	.	.	.	24.9	11.78	36.68
30	20.72	78	0.87	0.45	4	3.4	27.76	94.4	57.9	79.4	2.27	245.98	2976.99	7.22	4.02	21.71	1.6	5.21	3.12	1.41	4.15	77.42	62.67	2	4.1	19.87	135	57.1	0.22	1.43	0.4	1.05	0.1	58.78	0.77	9.74	15.98	25.72
20	27.77	87	0.83	0.48	4	3.6	162.69	585.68	40.71	92.11	16.12	557.03	3232.31	17.68	3.35	43.76	0.58	3.76	2.19	1.45	6.76	81.08	71.62	2.66	3.72	10.58	216	19.6	0.3	1.84	0.43	1.11	0.1	78.47	1.68	9.18	7.77	16.95
23	25.01	83	0.85	0.48	3	3.2	34.9	111.68	22.65	36.75	0.73	529.66	1885.21	28.04	0.96	36.85	1.04	3.75	2.72	0.9	2.9	81.64	58.94	5.31	7.37	11.38	144	16.6	0.26	0.44	0.01	0.32	0.23	94.1	2.09	12.6	20.62	33.22
30	24.69	86	0.81	0.48	6	4.3	317.41	1364.86	35.85	94.05	25.05	869.43	3514.93	10.85	3.78	41.45	1.57	5.45	3.76	1.16	5.12	80	63.72	4.46	3.16	11.5	50	27.3	0.12	1.5	0.35	0.98	0.98	93.65	1.22	14.44	7.2	21.64
33	23.67	91	0.91	0.51	2	4.9	78.62	385.25	32.9	56.7	9.39	247.5	2458.16	19.38	3.48	36.85	2.44	5.09	3.15	1.35	7.41	76.39	64.35	3.99	3.21	13.79	30	47.3	0.11	0.72	0.25	0.71	0.21	79.22	1.73	14.3	6.73	21.03
23	21.46	83	0.88	0.47	4	4.5	55.14	248.13	10.82	15.76	0.52	379.35	3086.28	13.13	3.87	34.87	1.21	3.76	2.16	1.24	1.93	84.54	65.22	4.79	1.77	12.29	101	21.8	0.1	0.47	0.07	0.43	0.17	91.67	1.58	33.32	17.24	50.56
27	27.04	92	0.88	0.53	3	4	69.86	279.46	38.47	64.37	3.57	212.52	2465.99	18.49	3.34	42.11	1.59	5.77	4.42	1.12	3.32	79.62	64.45	3.82	1.82	8.79	97	15.4	0.06	1.06	0.01	0.01	0.11	42.72	0.58	14.92	13.6	28.52
25	26.87	93	0.88	0.51	4	3.6	26.76	96.33	21.5	28.77	0.21	378.8	3664.07	10.26	4.03	27.31	3.27	4.21	2.38	1.04	0.99	80.79	58.13	17.6	26.43	14.74	40	5.7	0.12	1.16	0.24	0.91	1.28	118.2	1.86	8.95	15.87	24.82
29	25.83	84	0.82	0.48	4	3.2	185.46	593.47	45.45	82.05	13.73	654.48	3950.62	7.92	5.34	37.17	1.47	4.86	3.45	1.12	5.09	81.48	70.37	5.51	4.12	14.32	54	29.2	0.21	2.86	1.18	2.32	0.56	80.25	1.15	11.4	12.01	23.41
31	25.54	91	0.9	0.51	6	4.3	264.67	1138.08	42.94	93.34	45.2	489.69	2732.05	33.91	3.12	82.58	1.55	5.61	4.44	0.94	9.25	77.09	74.89	4.49	3.13	10.93	18	6.3	0.07	0.71	0.13	0.54	0.16	81.2	2.21	3.64	6.68	10.32
38	24.22	86	0.89	0.51	3	2.2	64.81	142.57	17.71	25.52	1.36	409.89	3050.2	18.9	3.5	41.78	2.78	4.11	2.33	1.21	5.38	75.34	69.51	5.5	12.38	9.55	116	15.1	0.02	0.55	0.21	0.69	0.38	107.9	1.76	11.28	11.19	22.47
28	24.16	82	0.86	0.47	4	3.4	35.52	120.75	37	51.5	3.31	121.17	3275.08	20.61	4.18	44.41	2.17	3.58	1.94	1.02	7.41	76.85	74.07	5.18	6.08	9.21	48	16.3	0.12	1.19	0.47	1.15	0.29	98.75	1.46	8.27	4.1	12.37
29	27.47	94	0.87	0.51	5	5	262.33	1311.65	42.62	95.42	25.99	695.22	4092.44	10.56	3.59	43.09	0.46	3.34	1.65	1.14	4.65	76.74	66.51	2.92	2.18	17.43	85	29.9	0.24	1	0.17	0.71	0.19	93.3	0.84	13.32	6.33	19.65
32	33.41	111	1	0.64	4	2.8	70.25	196.71	43.5	56	1.96	431.2	2778.4	18.04	2.37	37.84	3.47	5.02	2.65	0.95	2.29	77.98	46.79	1.92	4.57	8.42	99	14	0.01	0.63	0.04	0.44	.	.	.	9.85	6	15.85
30	23.44	81	0.84	0.51	5	2.8	18.88	52.86	22	25.78	0.21	256.53	3097.29	27.53	3.84	20.73	1.93	4.78	2.58	0.94	1.77	76.11	43.36	6.9	6.32	11.23	75	28.3	0.08	0.38	0.05	0.43	0.27	102.7	2.35	16.47	20.56	37.03
20	21.55	77	0.84	0.44	6	3.7	187.99	695.56	26.82	45.02	16.57	881.28	4345.31	10.07	5.69	45.73	0.46	3.71	1.53	1.68	8.88	76.17	74.77	3.89	3.91	9.43	56	20.1	0.23	1.82	0.66	1.37	0.38	93.21	0.84	20.17	7.79	27.96
30	24.23	83	0.85	0.46	2	4.8	12.68	60.85	10.09	15.79	0.16	199.58	2121.19	19.99	3.22	42.11	0.97	4.1	2.52	1.03	2.68	75.89	52.68	8.54	4.87	10.9	93	19	0.07	0.72	0.36	0.87	0.2	95.68	1.04	42.88	8.13	51.01
30	19.44	67	0.78	0.39	4	4.4	221.46	974.42	21.85	45.65	8.79	597.3	2862.76	15.52	3.14	39.48	0.6	4.08	2.44	1.23	4.13	77.06	62.84	4.91	4.4	18.28	51	61.4	0.05	0.36	0.01	0.29	0.2	105.8	1.49	31.22	6.89	38.11
27	20.62	74	0.83	0.43	3	4.4	18.14	79.8	22.4	30.55	1.3	127.75	1276.07	18.79	1.29	38.16	0.41	4.22	2.32	1.45	7.27	73.18	69.55	3.36	4.44	20.27	143	33.9	0.07	0.07	0.01	0.33	0.1	75.57	2.12	42.12	5.35	47.47
38	21.11	78	0.88	0.46	7	3.2	258.24	826.37	23.23	46.93	9.6	782.09	2901.09	7.16	2.59	42.77	3.02	3.99	2.09	0.99	5	73.64	65.91	6.26	3.84	9.51	20	24.3	0.03	0.31	0.01	0.13	0.15	112.7	1.14	37.37	12.39	49.76
25	27.78	101	0.95	0.56	3	2.6	129.41	336.47	32.76	64.16	4.98	307.07	2344.59	9.94	2.45	68.76	1.75	4.16	2.36	1.12	4.52	76.92	62.9	5.41	3.66	7.19	85	17.1	0.16	1.06	0.36	0.83	0.13	88.21	0.81	27.01	7.28	34.29
24	28.68	104	0.95	0.57	5	2.7	33.08	89.32	25.91	30.62	0.95	173.43	3758.78	9.85	4.14	49.02	1.33	4.38	2.83	0.92	4.11	74.89	60.73	3.88	3.3	7.72	49	11.5	0.26	1.89	0.52	1.34	2.13	93.78	0.99	20.99	8.56	29.55
28	25.47	85	0.89	0.49	5	4.1	58.77	240.97	33.5	45.2	2.23	366.94	2183.89	10.79	2.18	49.67	1.56	4.86	3.17	1.09	2.76	76.96	50.69	5.44	5.15	16.75	84	24.1	0.03	0.36	0.08	0.4	0.18	77.04	1.79	6.02	8.54	14.56
28	23.67	86	0.93	0.48	4	2.4	111.96	268.7	44.4	78.7	12.42	432.54	2483.22	24.72	2.46	55.93	2.2	3.79	1.99	0.93	10.41	76.47	75.11	2.16	3.64	11.27	101	23.9	0.34	0.79	0.07	0.44	0.28	72.14	1.15	10.86	8.8	19.66
36	18.59	73	0.8	0.42	3	5.1	28.8	146.89	44.6	62.6	2.71	182.74	2157.42	17.81	3.05	41.45	0.85	3.18	1.55	1.2	4.13	73.39	61.47	4.44	3.29	11.2	59	51.8	0.34	0.9	0.11	0.55	0.33	51.58	1.2	10.94	6.4	17.34
37	27.76	91	0.93	0.52	4	6	56.96	341.74	49.5	68.9	7.12	308.96	1625.39	12.39	1.14	56.91	0.95	4.88	3.04	1.33	4.21	76.17	62.15	2.6	3.01	14.55	74	31.6	0.21	0.21	0.01	0.24	0.13	78.49	0.58	15.99	9.24	25.23
26	23.51	74	0.83	0.42	4	6.6	38.79	256.03	21.43	29.12	3.92	397.13	4041.48	6.26	4.52	39.15	0.64	3.47	1.85	1.24	7.14	75.89	67.86	6.88	5.44	6.89	79	22.2	0.45	0.94	0.01	0.33	0.16	63.16	0.5	43.48	11.21	54.69
28	20.18	76	0.84	0.43	3	8.2	4.78	39.21	9.3	10.46	0	336.44	2314.62	16.94	2.84	.	1.14	4.31	2.51	1.16	0	72.97	22.07	5.88	8.1	22.26	84	62.7	0.34	0.9	0.05	0.46	0.18	77.34	1.14	45.84	20.17	66.01
33	26.99	95	1.02	0.56	5	6	65.91	395.45	28.3	39.7	7.03	195.85	2702.35	16.68	2.42	90.15	1.64	5.08	3.32	0.95	6.28	72.65	66.37	3.48	4.69	11.05	45	13.1	0.15	0.76	0.28	0.71	0.13	62.45	1.02	11.55	6.26	17.81
26	26.57	88	0.93	0.52	6	2.4	38.01	91.23	27.3	35.83	0.22	473.18	1651.6	18.4	0.66	39.48	1.46	4.11	2.44	1.03	0.88	71.68	37.17	5.58	7.02	10.64	214	16.5	0.51	0.35	0.01	0.18	0.57	108.5	2.57	29.21	21.87	51.08
27	27.68	91	0.92	0.54	7	4.1	170.48	698.97	34.3	47.8	15.18	177.7	2381.73	19.53	1.24	48.03	0.82	4.78	3.17	1.19	6.33	71.31	66.67	4.9	2.33	11.7	93	26.1	0.33	0.38	0.01	0.21	0.17	86.28	0.86	21.19	6.75	27.94
34	25.95	86	0.88	0.51	3	4.3	54.36	233.75	59.6	85.9	4.43	474.04	3021.17	19.46	1.96	61.85	2.52	6.18	3.61	1.3	3.18	73.64	50.91	2.18	4.29	13.31	95	25.2	0.22	0.62	0.04	0.38	0.19	58.68	1.14	18.86	10.64	29.5
24	25.18	85	0.86	0.47	5	4	16.11	64.45	33.4	50.3	1.08	138.5	2332.19	21.74	2.23	23.69	2.12	3.02	1.29	1.05	5.02	75.8	64.84	9.44	8.19	10.57	81	17	0.1	0.34	0.03	0.35	0.19	71.18	2.22	15.32	12.32	27.64
20	24.22	77	0.81	0.45	5	4	127.04	508.16	29.37	39.17	6.31	429.82	2772.53	19.98	2.5	37.51	0.84	4.61	2.5	1.49	4.23	76.06	63.85	3.03	3.22	14.61	114	31.5	0.16	0.99	0.28	0.74	0.29	64.93	1.39	26.88	11.05	37.93
33	20.76	77	0.86	0.45	7	3	79.21	237.62	11.18	13.88	0.7	348.9	3818.95	8.27	4.03	43.09	2.24	4.53	2.37	0.9	2.62	73.8	48.03	11.09	6.45	12.73	137	31	0.23	1.21	0.12	0.64	0.17	95.95	0.9	35.47	8.06	43.53
30	26.94	87	0.83	0.5	3	5.5	66.43	365.35	23.08	44.58	3.81	897.43	4275.53	8.08	4.96	39.81	1.5	4.43	2.33	1.07	4.52	74.21	63.35	3.89	2.66	11.99	155	19	0.14	1.06	0.14	0.7	0.24	121.9	1.13	27.8	8.14	35.94
34	26.57	100	1.01	0.6	5	5.3	42.3	224.16	45.7	65.6	5.39	341.88	2597.24	20.48	1.28	71.39	2.18	3.92	1.3	0.96	5.26	75.44	64.91	2.99	2.96	9.09	100	20.1	0.24	0.71	0.11	0.53	0.13	67.04	1.5	15.9	11.24	27.14
29	26.73	93	0.93	0.54	4	3.6	277.64	999.5	31.8	45.4	34.84	584.91	3731.45	11.02	3.79	41.11	0.64	3.51	1.78	1.24	10.96	76.75	75.44	5.67	5.79	19.34	123	31.7	0.42	0.85	0.01	0.15	0.5	60.91	1.01	13.05	9.11	22.16
32	24.07	90	0.92	0.5	3	3.1	91.37	283.25	24.3	28.45	1.55	597.22	3061.84	15.77	1.84	36.97	5.26	6.23	3.03	1.16	2.25	73.42	45.5	4.24	4.8	8.49	96	8.1	0.19	0.5	0.07	0.38	0.35	81.28	2.2	16.91	14.96	31.87
31	21.72	87	0.88	0.5	3	3.2	63.05	201.77	35.8	58.9	3.65	412.74	3576.7	8.17	3.52	61.52	0.92	4.99	3.27	1.05	5.05	73.39	63.3	4.28	6.23	19.5	155	26.6	0.17	0.91	0.45	0.97	0.19	66.6	0.85	16.91	14.96	31.87
27	25.47	85	0.86	0.49	7	4.6	146.73	674.96	25.73	32.63	8.04	427.5	3430.74	25.01	3.77	63.17	2.74	5	3.04	0.94	4.63	74.07	63.43	4.12	4.75	11.31	107	31.7	0.08	0.75	0.02	0.42	0.32	79.42	2.26	27.16	11.35	38.51
26	26.12	99	0.97	0.57	7	2.9	59.42	172.32	46.3	80.1	5.44	680.17	3622.06	10.78	4.12	38.82	1.2	3.02	1.79	0.76	6.82	72.27	69.09	1.83	2.4	7.87	76	16.8	0.43	1.03	0.19	0.82	0.35	61.29	0.9	8.68	7.54	16.22
32	26.17	92	0.93	0.52	3	5.2	14.01	72.86	12.5	20.83	0.25	243.28	2060.78	28.35	1.35	33.22	3.56	6.68	3.93	1.22	2.73	74.55	49.55	3.14	4.66	13.97	85	16.8	0.1	0.3	0.03	0.28	0.38	86.18	2.6	34.91	8.98	43.89
29	26.94	88	0.87	0.5	7	3.5	184.75	646.63	59	78.4	24.87	458.68	3846.86	12.46	3.3	49.35	0.94	3.77	2.4	0.87	6.52	72.17	64.78	2.87	5.14	12.73	80	19.6	0.29	1.15	0.3	0.8	0.33	88.55	1.47	13.84	4.95	18.79
33	27.14	91	0.92	0.51	4	3.9	55.76	217.45	6.29	10.65	0.29	366.82	3202.5	28.47	2.28	53.29	1.94	4.48	2.45	1.06	2.15	72.96	41.2	2.91	2.09	8.94	102	17	0.08	0.58	0.05	0.43	0.24	68.19	0.98	27.57	25.24	52.81
34	24.09	82	0.81	0.49	3	3.5	28.22	98.76	15.47	22.37	0.34	454.71	2668.6	9.95	3.63	35.86	1.39	3.77	2.34	0.92	2.21	72.12	44.69	6.4	2.76	15.69	164	30.1	0.4	1.8	0.32	1.1	0.12	75.76	0.72	9.21	15.74	24.95
26	20.18	79	0.87	0.46	3	8	29	231.98	50.7	55.73	1.6	262.66	2617.91	12.41	2.14	43.43	1.83	4.74	2.83	1.14	1.36	77.27	39.09	3.36	3.62	13.29	99	31.9	0.53	0.72	0.18	0.61	0.17	79.36	0.64	7.35	27.49	34.84
32	27.31	90	0.84	0.53	7	6.3	52.16	328.58	31.3	46.2	4.57	313.79	2861.26	11.54	2.09	50.99	0.92	4.48	2.72	1.39	4.44	73.78	63.56	3.52	3.38	10.56	130	13.3	0.13	0.84	0.25	0.79	0.11	50.22	0.6	24.51	10.74	35.25
30	25.73	85	0.86	0.49	6	3.7	123.09	455.43	30.9	39.2	7.73	609.71	2094.87	18.7	0.4	45.07	0.96	4.26	2.59	1.25	5.49	72.15	61.18	4.16	3.97	11.62	80	25.3	0.24	0.43	0.01	0.29	0.96	66.59	1.33	24.68	12.99	37.67
25	25.54	90	0.87	0.51	3	5.8	62.15	360.44	50.7	71.6	10.51	488.57	2263.92	14.98	2.33	36.85	0.76	4.05	2.69	1.05	5.75	71.68	65.04	2.34	2.88	10.55	80	18.7	0.23	0.76	0.23	0.64	0.15	70.88	0.95	15.04	15.89	30.93
31	23.89	81	0.81	0.44	4	3	158.12	474.36	16.04	22.81	4.19	560.47	3898.7	6.28	5.16	59.88	1.02	4.37	2.58	1.38	5.51	72.88	60.17	5.41	3.11	12.26	84	18.3	0.36	1.83	0.48	1.27	0.22	68.79	0.91	21.97	8.15	30.12
29	24.91	84	0.86	0.49	3	4	41.65	166.58	43.6	57.9	2.39	288.11	2122.59	11.44	2.54	108.24	0.64	5.46	3.81	1.31	3.29	82.63	61.5	2.47	7.51	19.39	60	47.9	0.1	0.81	0.28	0.83	0.39	119.7	0.85	5.96	16.58	22.54
26	22.84	83	0.85	0.46	3	3.2	39.57	126.63	47.9	62	5.24	157.1	2484.67	14.28	2.43	64.15	0.62	3.84	2.17	1.34	8.64	75.91	66.36	3.4	3.08	13.53	81	24	0.13	1.22	0.65	1.23	0.14	69.53	0.88	6.04	4.9	10.94
28	21.67	73	0.81	0.44	3	3.2	101.97	326.3	55.7	79	9.56	510.87	2704.93	21.22	3.51	77.64	0.69	3.75	2.13	1.31	5.26	74.64	68.42	4.44	4.2	14.32	97	34.7	0.16	0.69	0.01	0.35	0.2	69.8	1.8	6.99	9.28	16.27
22	22.84	74	0.8	0.44	4	6	43.4	260.39	55.2	76.3	6.5	298.51	1581.76	7.58	1.05	86.19	0.66	4.28	2.7	1.22	4.52	74.66	62.9	3.19	2.91	21.28	92	35.2	0.06	0.56	0.12	0.54	0.1	46.03	0.75	5.82	14.9	20.72
24	25.95	85	0.83	0.5	7	5.2	31.79	165.29	34.7	46.5	1.25	305.05	1447.41	15.26	1.14	28.95	1.35	6.81	4.78	1.12	2.18	77.73	63.76	5.21	5.88	12	29	36	0.13	0.15	0.03	0.3	0.14	93.4	1.98	11.81	12.77	24.58
31	24.46	83	0.84	0.47	3	2.1	57.86	121.51	81.6	95.1	7.08	664.72	3514.99	6.58	2.46	98.7	1.12	4.93	3.18	1.24	7.14	77.23	66.96	3.5	5.7	16.55	80	29.8	0.31	0.93	0.1	0.53	0.29	46.04	0.56	7.19	9.58	16.77
33	28.72	98	0.98	0.58	6	3.2	142.45	455.84	12.29	15.3	0.5	563.93	3701.64	6.73	4.77	36.89	3.75	5.74	2.23	1.13	0.9	79.64	60.18	5.23	2.12	12.29	140	14.8	0.43	2.28	0.6	1.48	0.42	62.87	0.8	56	11.78	67.78
39	20.94	84	0.89	0.51	5	3.1	35.29	109.4	43.8	55.2	2.01	200.46	2982.36	20.25	3.49	51.32	1.43	4.74	2.83	1.28	4.19	75.35	62.79	7.47	5.1	19.04	248	41.5	0.26	1.27	0.4	1.03	0.17	86.03	0.82	13.45	8.55	22
22	21.22	79	0.83	0.46	7	3.2	110.02	352.06	48.6	64.6	7.85	505.51	2109.39	25.15	1.62	74.35	1.07	4.36	2.39	1.53	4.59	76.15	65.14	3.55	6.91	23.12	181	22.4	0.01	0.42	0.14	0.55	1.29	89.73	1.04	6.11	4.88	10.99
28	21.45	78	0.83	0.46	2	3	119.29	357.87	39.8	75.7	8.7	166.41	1723.86	15.32	1.56	62.51	0.64	3.44	1.89	1.22	6.11	73.8	64.63	2.55	1.56	10.46	144	31.1	0.03	0.26	0.04	0.42	.	.	.	9.08	5.09	14.17
24	20.29	70	0.78	0.39	8	5.1	253.25	1291.58	40	60.5	33.68	583.05	2590.14	13.32	2.41	82.91	0.53	3.71	2.19	1.23	6.52	74.78	65.65	5.1	3.94	14.21	206	27.3	0.07	0.83	0.11	0.54	0.31	82.12	1.22	29.04	4.59	33.63
27	25.25	88	0.92	0.49	3	3.2	69.02	220.87	14.26	23.28	0.85	372.52	2849.65	12.25	3.02	70.07	0.72	4.66	3	1.32	2.69	71.75	48.88	6.82	6.16	11.99	131	27.1	0.27	1.31	0.39	0.99	1.19	86.57	1.28	38.89	9.19	48.08
30	25.95	92	0.91	0.54	7	5	20.41	102.03	13.89	21.79	0.38	296.84	1980.54	20.51	1.9	33.88	0.95	4.28	2.86	1.12	2.7	76.13	48.65	3.91	5.44	17.29	178	17.6	0.17	0.63	0.25	0.67	0.25	76.7	2.11	22.79	7.63	30.42
26	21.26	72	0.81	0.43	2	3.8	51.57	195.97	28.2	47.6	2.72	303.29	2236.8	21.21	3.07	44.08	0.75	3.83	2.46	1	4.93	71.75	62.78	5.41	4.25	22.65	227	35.7	0.2	0.9	0.28	0.72	0.15	124.4	1.12	9.18	4.73	13.91
22	24.69	82	0.83	0.46	2	2.9	140.12	406.35	50.8	88.6	6.69	400.2	2734.64	17.57	1.91	88.17	0.83	3.29	1.76	1.14	3.24	75	63.89	2.42	1.17	11.15	118	19.9	0.04	0.55	0.22	0.68	0.1	60.96	2.12	4.29	5.23	9.52
28	20.76	74	0.81	0.44	5	3.4	47.68	162.11	12.65	20.81	0.9	742.16	3600.57	15.5	2.7	29.61	0.9	4.1	2.69	0.97	4.37	71.18	58.95	5.02	4.28	20.23	125	51.8	0.32	0.73	0.03	0.48	0.49	72.4	0.59	37.49	10.99	48.48
30	24.22	81	0.84	0.48	2	5.3	117.54	622.96	8.39	15.01	3.42	480.81	1690.95	10.87	2.26	59.89	0.66	4.35	2.07	1.8	6.55	75.11	69.87	8.09	8.12	21.53	193	39.8	0.46	0.44	0.01	0.28	0.27	104.1	1.18	72.91	3.58	76.49
30	28.73	94	0.9	0.55	2	4.6	44.37	204.11	40.4	60.1	4.38	358.61	3286.35	21.21	3.87	70.07	2.33	5.38	2.87	1.2	5.31	73.01	64.6	6.21	6.71	14.19	127	19.4	0.17	1.18	0.29	0.92	0.25	69.6	0.97	7.12	6.24	13.36
27	20.37	70	0.89	0.42	5	4.3	89.26	383.82	49.2	73.6	9.1	401.06	3001.95	15.54	3.52	55.93	0.7	4.04	2.4	1.32	4.82	73.68	61.84	4.66	5.3	17.78	133	39.6	0.18	0.71	0.09	0.45	0.34	65.56	1.24	13.17	6.45	19.62
27	21.72	70	0.8	0.43	4	5	167.36	836.8	20.67	38.57	8.75	488.67	3637.24	14.14	3.09	55.27	0.57	3.23	1.76	1.25	5.06	67.51	61.18	3.99	2.87	20.17	111	58.2	0.17	0.89	0.11	0.55	0.24	68.24	0.56	43.07	7.49	50.56
29	25.65	94	0.94	0.55	7	4.2	37.37	156.93	26	35.03	2.47	289.9	2459.98	23.64	3.63	125.68	0.73	4.56	3	1.16	6.06	67.53	62.77	1.71	3.21	8.35	159	16.4	0.35	0.93	0.07	0.57	0.23	75.89	0.79	14.47	6.65	21.12
35	23.04	93	0.95	0.52	7	4.8	60.2	288.96	28	45.2	3.66	385.58	2160.41	10.13	2.03	38.39	3.9	4.81	2.57	0.81	4.52	73.3	63.8	2	4.55	8.65	94	17.3	0.01	0.01	0.01	0.32	0.28	84.72	3.72	17.5	4.84	22.34
40	25.14	90	0.88	0.51	4	3.5	52.74	184.59	28.97	41.47	2.18	469.54	3765.32	7.59	4.15	37.17	2.02	4.44	2.5	1.03	4.07	74.66	61.54	3.23	2.74	15.13	118	41.2	0.08	0.92	0.22	0.75	0.12	62.33	0.6	29.63	8.89	38.52
29	25.95	82	0.86	0.48	2	2.5	94.58	236.45	12.04	16.67	0.87	639.09	2523.32	10.26	1.8	62.84	1.15	3.59	1.95	1.09	3.06	76.86	48.03	7.42	3.46	10.41	157	24.3	0.06	0.59	0.11	0.48	0.33	88.42	0.88	33.57	6.85	40.42
32	26.28	89	0.91	0.49	3	3	130	390	54.8	72.5	13.19	505.86	2828	14.36	3.62	47.71	0.42	3.89	2.33	1.36	6.17	71.81	65.2	3.71	8.04	9.96	121	17.7	0.1	0.82	0.18	0.8	0.38	91.9	1.08	13.52	8.46	21.98
27	25.35	85	0.9	0.49	3	3.1	151.39	469.31	34.7	54.6	7.82	619.67	2618.97	18.06	2.22	47.05	1.65	5.53	3.44	1.4	4.8	72.05	61.14	1.35	1.77	14.5	158	23.1	0.01	0.41	0.14	0.52	0.31	96.58	2.14	17.9	8.39	26.29
28	22.94	81	0.83	0.45	3	4.2	13.57	56.98	14.76	24.96	0.08	320.03	3173.11	25.09	2.76	31.25	0.72	3.49	2.13	0.99	0.91	72.6	43.38	5.81	4.53	14.13	112	14.8	0.13	0.53	0.08	0.47	0.16	81.42	1.6	24.51	16.26	40.77
20	21.22	79	0.86	0.45	3	2.9	32.69	94.81	42.5	52.8	1.81	287.44	2189.49	20.32	1.82	47.05	1.53	3.68	1.99	1.18	4.5	73.42	63.06	5.51	2.58	13.56	91	17.7	0.06	0.53	0.06	0.48	0.33	73.05	1.18	5.82	8.78	14.6
28	25.46	81	0.83	0.45	5	5	21.87	109.37	8.54	11.03	0.39	236.72	1948.23	16.61	0.56	44.74	1.18	3.71	2.07	1.18	4.17	74.07	61.57	4.62	5.5	15.07	132	30.2	0.12	0.32	0.01	0.25	0.24	74.11	1.11	45.95	6.07	52.02
32	27.44	86	0.86	0.49	2	4.7	99.12	465.87	24.6	26.17	7.25	534.22	2826.45	19.66	2.79	38.49	2.43	4.46	2.59	0.95	6.33	67.51	55.27	3.32	5.03	12.97	67	15	0.06	0.62	0.09	0.53	0.44	82.98	0.95	29.35	8.34	37.69
28	23.88	82	0.85	0.5	2	3.2	41.39	132.44	45.8	68.1	4.12	365.97	2897.01	9.66	2.58	63.17	0.69	4.04	2.57	1.06	6.8	70.39	54.37	2.52	2.06	7.39	109	15.7	0.46	0.76	0.05	0.45	0.29	71.2	0.88	5.72	3.19	8.91
26	27.34	85	0.83	0.5	3	4.3	49.82	214.23	39	49.2	2.67	303.52	2500.99	12.43	3.5	38.82	2.72	5.59	3.57	1.23	3.2	71.23	39.73	3.45	6.16	9.69	120	10	0.01	0.23	0.19	0.31	0.61	35.55	1.02	8.02	18.89	26.91
27	20.32	65	0.76	0.4	5	4.4	105.09	462.4	52.8	75.5	12.26	630.7	2779.81	9.08	1.75	63.49	0.7	3.44	1.93	1.22	5.02	68.49	58.45	3.75	4.06	17.69	157	40.3	0.04	0.31	0.01	0.05	0.32	48.29	1.21	12.58	6.55	19.13
26	23.37	84	0.87	0.45	6	4.3	76.03	326.92	25.62	45.22	5.11	774.17	3374.55	21.51	3.77	58.56	2.17	4.82	3	1.17	6.1	69.01	58.69	5.42	7.04	11.25	150	16.3	0.07	0.92	0.21	0.49	0.61	42.19	3.34	30.48	22.63	53.11
26	19.82	74	0.8	0.43	5	5.7	63.31	360.88	17.99	25.57	1.25	300.34	3461.87	22.74	2.33	47.05	0.96	3.29	1.99	0.95	1.93	73.43	38.16	8.7	7.48	16.67	93	52.3	0.01	0.11	0.01	0.04	0.25	45.14	1.22	10.5	33.03	43.53
25	23.12	80	0.83	0.46	4	3.5	160.36	561.26	39.8	66.5	12.71	681.9	3390.6	7.8	2.77	85.87	0.42	3.57	2.03	1.27	5.69	69.67	62.09	4.5	3.86	16.22	104	35.9	0.06	0.84	0.24	0.46	0.54	37.81	0.72	35.43	6.59	42.02
26	28.34	93	0.95	0.55	3	4.1	30.88	126.6	31.9	48.3	1.94	262.87	3033.48	11.93	2.13	53.96	0.65	3.05	1.83	0.95	4.8	72.05	61.14	5.41	3.04	12.43	123	14.6	0.11	0.48	0.12	0.22	0.25	40.73	0.74	7.97	14.75	22.72
35	21.8	81	0.88	0.48	7	4.8	82.9	397.94	43	58.5	9.55	532.97	3019.95	14.42	1.96	42.11	0.8	4.46	2.63	1.29	5.58	72.53	61.37	5.84	4.32	20.58	164	36.2	0.37	0.7	0.03	0.1	0.23	39.47	0.68	13.58	4.25	17.83
28	22.2	79	0.84	0.45	4	4	269.73	1078.92	38.32	79.62	32.08	650.89	2776.21	9.9	1.45	51.98	0.96	3.33	2.07	0.85	7.76	73.28	71.55	5.55	5.04	11.41	81	16	0.15	0.79	0.12	0.26	0.45	30.02	0.7	21.84	4.88	26.72
27	30.42	93	0.93	0.54	4	4.2	13.62	57.21	29.7	40.6	0.69	143.63	1980.69	26.41	1.3	18.09	1.96	3.8	2.39	0.82	4.05	72.52	59.91	2.78	6.38	7.26	116	8.3	0.06	0.33	0.01	0.08	0.23	38.95	1.77	12.22	15.36	27.58
29	21.45	80	0.87	0.47	8	3	96.14	288.41	22.66	27.92	2.24	696.24	2968.26	18.86	2.73	57.25	1.45	4.58	2.88	1.11	3.42	73.08	50.85	3.78	1.49	10.93	75	20.3	0.11	1.08	0.09	0.4	0.14	40.72	1.06	38.13	14.83	52.96
24	25.14	81	0.79	0.46	6	2.6	340.44	885.14	48.6	82.3	27.14	881.23	3242.72	12.01	2.07	59.55	0.89	3.91	2.38	1.15	6.31	72.07	69.82	9.19	3.75	21.23	117	42.4	0.02	0.44	0.01	0.01	0.36	36.59	0.86	12.73	4.59	17.32
25	22.09	76	0.81	0.43	4	4.9	57.97	284.07	51	79.9	10.85	245.17	1865.51	16.49	0.97	39.48	1.29	3.77	2.43	0.9	7.49	72.69	70.48	6.76	6.2	18.5	213	39	0.24	0.57	0.29	0.36	0.17	37.14	0.56	6.02	3.96	9.98
34	19.92	70	0.78	0.4	3	3.3	17	56.09	40.9	47.01	0.63	253.64	942.38	19.82	0.9	40.46	0.43	2.83	1.42	1.17	2.76	73.73	55.3	4.02	2.16	11.63	117	23.2	0.12	0.08	0.01	0.01	0.16	44.61	1.6	32.45	12.68	45.13
30	21.13	74	0.78	0.41	3	4.1	84.95	348.28	35.1	45.07	5.48	581.46	2323.21	11.91	0.98	67.12	0.61	3.54	2.1	1.15	4.48	73.99	63.68	2.9	4.44	14.28	94	35.9	0.23	0.37	0.01	0.02	0.45	34.53	0.97	4.92	9.56	14.48
25	25.71	87	0.96	0.53	5	3	98.08	294.25	36.9	47.2	5.21	545.32	2859.14	22.67	2.8	37.51	1.26	3.96	2.31	0.99	4.8	73.8	63.76	4.26	5.28	13.41	130	26.3	0.21	1.29	0.38	0.63	0.4	29.37	0.49	14.89	12.1	26.99
32	27.13	82	0.85	0.46	7	4	54.88	219.52	13.48	25.18	2.1	743.62	1168.06	6.67	2.41	37.83	2.23	6.24	3.91	1.1	7.08	75.22	73.45	4.44	6.95	18.38	110	28	0.28	0.75	0.12	0.22	0.38	46.26	0.65	18.27	7.65	25.92
23	25.54	85	0.85	0.48	4	4.8	85.37	409.77	40.7	49.51	7.54	411.82	2709.15	27.8	2.75	65.8	2.92	4.24	2.39	0.95	4.52	71.04	60.63	3.04	3.37	13.67	130	24	0.27	0.4	0.01	0.01	0.13	44.09	1.44	8.93	8.97	17.9
24	18.94	64	0.75	0.36	6	5.9	47.82	282.16	22.51	34.71	1.68	357.38	3567.12	11.77	3.35	42.77	0.79	3.14	1.35	1.32	2.65	71.68	49.56	3.18	4.77	11.77	94	40.1	0.14	0.53	0.01	0.13	0.12	44.46	0.58	12.01	7.6	19.61
25	22.72	78	0.79	0.44	3	7.3	92.25	673.39	36.3	40.94	10.85	363.62	2481.87	16.59	1.46	64.48	0.46	3.18	1.61	1.24	4.44	72.44	63.11	4.41	3.54	15.15	92	23.9	0.28	0.62	0.06	0.15	0.15	33.27	0.57	7.09	13.52	20.61
33	22.34	87	0.87	0.49	5	5.4	10.7	57.8	22.68	34.48	0.06	186.46	4477.56	6.3	4.82	16.12	0.73	3.42	2	0.98	0.45	70.91	29.55	4.86	5.91	13.64	65	41	0.3	0.71	0.1	0.27	0.39	41.24	1.31	35.62	12.62	48.24
20	20.52	82	0.82	0.46	5	3.5	56.05	196.17	28.9	46.7	2.53	296.24	2954.4	28.42	2.87	41.45	1.53	3.96	2.05	1.19	4.46	71.88	62.95	3.92	5.77	17.68	133	32.3	0.1	0.87	0.17	0.36	0.22	49.64	1.42	12.36	8.59	20.95
30	20.31	77	0.87	0.46	7	4	226.52	906.08	58	80.3	36.42	558.48	2288.95	20.54	1.36	75.67	0.49	4.48	3.03	1.1	6.93	70.13	67.97	2.17	5.55	10.64	92	21.3	0.05	0.28	0.01	0.02	0.33	39.4	1.49	5.75	5.86	11.61
29	22.6	82	0.85	0.47	5	4	46.45	185.79	36	46.9	2.39	274.53	3277.35	17.28	2.15	56.25	0.87	3.69	1.88	1.42	3.57	73.66	55.8	2.83	5.16	11.75	118	33.9	0.11	0.31	0.01	0.01	0.48	74.37	1.95	15.01	5.83	20.84
26	20.37	73	0.88	0.43	2	3	52.16	156.47	15.44	21.91	2.22	276.46	1273.87	7.32	1.97	39.15	0.97	5.25	3.21	1.42	9.17	69.87	69.43	2.12	5.15	9.82	64	40.7	0.1	0.58	0.21	0.34	0.31	36.61	0.97	19.3	10.91	30.21
30	28.55	97	0.93	0.57	2	3	23.98	71.93	15.59	20.14	0.35	116.07	2467.47	17.69	2.56	38.82	1.92	3.59	2.1	0.79	3.13	71.43	38.84	2.22	4.55	12.65	100	27.6	0.07	0.61	0.11	0.36	0.25	46.46	1.36	16.45	15.24	31.69
36	24.22	90	0.91	0.53	6	3.5	13.46	47.1	37.61	45.46	0.92	275.42	2218.61	31.01	1.48	33.56	2.6	4.37	2.37	1.03	5.22	71.74	61.74	3.56	11.71	8.64	91	20.1	0.56	0.64	0.03	0.28	0.34	58.6	2.99	13.62	9.91	23.53
35	22.86	81	0.85	0.46	5	3.8	55.01	209.04	47.4	67.2	5.63	508.95	3094.15	11.59	2.7	76.33	1.3	5.41	3.76	1.02	5.68	71.18	64.19	3.2	5.66	15.96	93	24.1	0.17	0.94	0.15	0.38	0.4	29.84	0.57	14.98	9.71	24.69
30	23.53	80	0.84	0.47	4	3.8	33.34	126.7	20.26	24.54	0.22	321.09	2283.14	19.5	1.99	19.41	2.45	3.93	1.78	1.24	0.86	68.67	51.5	7.59	4.28	17.08	93	40.8	0.13	0.55	0.17	0.28	0.23	53.12	1.7	23.74	9.62	33.36
25	24.69	83	0.82	0.46	7	4.7	52.42	246.35	34.6	50.9	6.85	788.9	3632.47	11.59	3.78	73.03	0.39	3.62	2.02	1.26	8.04	75.89	75	4.07	3.79	6.97	62	14.6	0.18	1.4	0.21	0.56	0.29	32.18	0.69	12.52	6.04	18.56
31	25.31	86	0.91	0.5	2	3.2	42.81	137	41.6	55.2	1.54	181.09	3442.27	18.79	3.95	42.11	2.92	5.06	2.9	1.24	2.7	72.97	53.15	2.86	4.48	11.91	59	13.7	0.12	1.24	0.58	0.95	0.3	36.4	0.81	5.78	8.24	14.02
29	18.04	65	0.76	0.38	2	3.2	36.07	115.42	30.9	45.3	1.61	440.02	2797.82	25.76	2.6	37.83	1.92	4.2	2.18	1.39	4.52	73.3	65.16	8.41	3.92	14.56	61	56.3	0.14	0.67	0.08	0.26	0.57	33.28	0.88	13.96	11.74	25.7
30	25.69	90	0.92	0.52	7	7.5	3.21	24.08	30.33	42.43	0.28	548.62	2821.06	29.65	4.04	.	1.27	4.44	3.11	0.99	3.85	76.92	26.92	3.81	5.46	1.8	23	27.2	0.21	0.72	0.04	0.01	0.49	43.77	0.57	48.6	21.5	70.1
29	24.93	90	0.96	0.51	4	5.1	42.91	218.85	9.29	13.83	0.64	493.85	3391.38	24.51	3.06	24.35	1.8	4.84	3.08	1.01	3.13	70.54	57.59	4.43	6.13	10.01	77	16.5	0.08	0.77	0.14	0.39	0.31	37	1.87	7.89	17.25	25.14
27	27.64	93	0.94	0.55	7	4.4	72.91	320.82	14.59	17.79	1.92	420.33	4429.19	6.24	4.33	53.96	1.29	4.04	2.75	0.84	4.11	73.06	63.01	6.39	5.35	8.36	14	11.6	0.29	1.61	0.15	0.55	0.35	32.28	0.34	22.88	6.71	29.59
27	20.05	68	0.74	0.39	3	3.6	2.47	8.87	34.2	52.6	0	319.25	3153.5	6.94	1.58	.	0.85	3.9	2.23	1.22	0	80.77	26.92	2.13	10.16	12.71	49	41.8	0.08	0.49	0.04	0.16	0.46	34.77	0.72	25.3	9.85	35.15
27	27.66	88	0.89	0.52	5	4.2	52.67	221.23	18.5	26.14	1.83	756.88	3247.56	21.05	3.57	37.83	2.13	6.21	3.94	1.37	4.46	72.77	62.5	11.48	9.25	11.65	138	13.2	0.4	0.89	0.05	0.26	0.39	57.16	3.04	14.07	13.83	27.9
34	21.39	79	0.78	0.42	3	4.7	42.04	197.57	37.1	49.1	1.61	305.1	2641.66	18.6	2.66	38.74	0.85	3.95	2.29	1.29	2.2	70.04	44.49	6.94	3.15	22.68	98	47.5	0.08	0.5	0.03	0.14	0.18	86.61	1.19	27.28	12.33	39.61
37	26.57	85	0.87	0.51	3	5.5	34.64	190.52	55.8	74.5	4.7	158.86	3520.04	16.68	3.24	39.81	1.9	5	3.14	1.06	4.42	71.68	61.06	10.14	5.66	14.21	155	30.1	0.2	0.95	0.23	0.42	0.25	32.91	0.99	9.05	6.56	15.61
39	24.21	84	0.87	0.48	3	5.6	36.85	206.34	10.56	13.73	1.17	233.13	962.13	6.27	0.47	26.65	1.59	5.58	3.08	1.85	5.36	71.88	63.39	4.57	11.49	15.73	145	19.4	0.11	0.27	0.01	0.01	.	.	.	23.06	9.81	32.87
23	21.47	71	0.78	0.41	6	4	169.89	679.56	33	59.8	15.61	541.49	4043.97	10.04	3.41	41.22	0.65	3.36	1.06	1.84	6.96	73.91	70.43	2.77	2.56	14.48	152	9.6	0.27	1.41	0.39	0.72	.	.	.	11.99	7.71	19.7
32	20.06	71	0.76	0.39	7	3.7	51.64	191.05	37.2	52.8	3.18	577.23	3153.98	18.97	4.51	29.61	0.77	4.95	2.84	1.69	4.48	72.65	61.88	4.35	4.84	15.26	108	37.2	0.09	0.94	0.2	0.5	0.2	28.65	1.11	17.47	13.77	31.24
27	22.64	80	0.81	0.44	7	5	189.94	949.7	39.8	60.3	18.63	507.59	3151	12.8	2.95	53.95	1.98	4.11	2.33	1.04	4.93	74.44	63.23	2.26	1.94	12.41	134	30.4	0.38	1.18	0.04	0.18	0.21	24.24	0.58	11.92	7.64	19.56
26	22.34	77	0.79	0.44	3	3.2	50.21	160.67	20.4	26.86	0.6	343.64	3768.41	13.44	4.15	51.98	0.77	3.09	1.11	1.22	1.82	73.64	45.91	3.37	2.5	10.39	125	20.8	0.33	2.31	0.48	1.02	0.5	46.08	0.78	16.65	5.02	21.67
27	28.68	96	0.94	0.53	5	4.4	72.86	320.59	31.1	37.19	5.27	376.99	2955.79	6.35	3.52	60.86	0.67	3.72	2.06	1.34	5.29	71.81	62.11	6.94	2.69	19.42	124	29.1	0.22	1.19	0.24	0.57	0.24	36.08	0.63	10.31	11.35	21.66
28	22.04	71	0.79	0.43	2	3.6	45.15	162.54	15.8	20.69	0.69	409.02	2019.89	28.15	2.62	47.05	1.25	4.35	2.54	1.26	2.68	74.11	52.23	5.36	2.95	10.3	161	12.7	0.27	0.56	0.05	0.13	0.63	59.43	1.73	46.58	3.13	49.71
25	19.27	72	0.79	0.41	6	5.3	48.26	255.79	36.1	46.6	6.13	617.64	2279.97	13.12	2.39	53.63	0.71	4.46	2.72	1.38	6.64	75.22	73.45	3.67	5.01	14.29	109	18.3	0.02	0.53	0.19	0.41	0.39	34.04	1.32	15.51	13.6	29.11
29	26.83	94	0.94	0.53	4	5.2	17.9	93.1	19.6	22.86	0.74	186.38	2197.58	31.18	1.91	26.32	1.61	4.82	3.1	1.1	4.05	73.87	61.71	2.12	2.15	9.81	58	16.3	0.01	0.09	0.04	0.12	0.18	45.01	1.68	16.13	5.63	21.76
34	0	80	0.83	0	3	6	224.19	1345.14	45.8	65.6	42.51	396.86	2605.19	23.95	3.36	42.77	1.38	4.98	3.05	1.37	6.9	72.84	68.97	2.96	7	14.52	95	22.6	0.09	0.72	0.05	0.18	0.26	33.38	0.7	8.49	4.76	13.25
28	26.99	83	0.84	0.49	4	3.2	49.43	158.18	27.56	44.06	2.7	239.25	3178.3	20.49	3.4	48.69	0.91	4.24	2.73	1.03	6.19	75.22	70.35	3.78	3.09	13.93	103	15.1	0.25	1.13	0.21	0.47	0.18	40.45	0.82	5.39	23.19	28.58
37	20.76	79	0.88	0.46	7	5.1	76.87	392.04	42	70.9	7.34	829.09	3711.04	7.17	3.46	66.78	1.07	3.58	2.24	0.94	4.46	70.54	60.71	2.87	5.92	16.38	124	38	0.23	1.44	0.65	0.9	0.3	27.32	0.52	23.92	9.98	33.9
32	27.08	91	0.92	0.52	5	3.6	56.31	202.71	34.8	59.9	5.04	472.28	3125.33	15.17	3.81	31.91	1.09	4.28	2.65	1.16	7.14	71.88	70.54	2.64	3.22	6.02	114	23.9	0.19	1.04	0.06	0.28	0.32	45.32	1	11.68	11.58	23.26
31	24.22	82	0.87	0.48	3	6.1	55.66	339.51	40.1	62	5.6	387.62	2692.42	14.08	2.84	37.51	2.03	4	2.45	0.93	4.11	69.86	61.64	5.34	5.17	10.69	50	11.2	0.06	0.69	0.14	0.35	0.17	48.09	0.84	17.01	7.28	24.29
25	21.37	73	0.81	0.4	7	5.4	146.6	791.64	36.3	44.71	6.52	521.13	3553.28	27.08	2.85	39.81	0.98	3.89	1.72	1.54	2.27	73.64	52.27	4.92	3.19	17.2	171	25.7	0.06	1	0.24	0.54	.	.	.	28.72	6.21	34.93
26	20.38	71	0.82	0.41	4	4.2	14.17	59.5	14.3	19.25	0.11	406.97	3406.4	17.85	3.85	15.13	1.11	4.29	2.4	1.27	1.34	73.21	32.14	2.49	2.39	15.21	129	33.6	0.09	1.42	0.66	1.12	0.25	44.93	1.78	39.04	13.29	52.33
28	23.03	78	0.87	0.46	1	9.3	16.13	149.96	10.69	13.79	0.15	147.98	2934.37	16.24	3.93	25.66	0.52	3.89	2.34	1.3	0.91	70	38.64	3.63	5.05	13.09	105	27.1	0.19	0.69	0.11	0.21	0.17	37.83	0.52	28.44	15.71	44.15
30	24.46	87	0.96	0.53	4	5.3	5.25	27.85	0	0	0	252.39	2353.52	18.96	2.45	.	1.73	4.25	2.88	0.87	0	83.48	0	5.32	5.63	8.82	135	19.2	0.24	0.85	0.12	0.32	0.17	52.66	0.84	52.65	8.56	61.21
29	22.82	84	0.9	0.49	3	3.3	70.64	233.13	18.99	32.19	2.34	233.67	2238.27	23.6	2.3	58.56	1.8	5.31	3.43	1.16	5.29	71.81	64.32	4.72	2.41	9.62	105	17.3	0.13	0.59	0.18	0.28	0.16	42.26	0.95	17.69	5.74	23.43
30	20.28	75	0.81	0.44	4	5.5	51.38	282.57	33.2	51.4	4.57	440.56	2631.36	11.47	2.73	41.12	0.66	4.2	2.31	1.48	4.87	71.68	63.72	4.81	1.95	11.28	20	60	0.06	0.86	0.2	0.47	0.11	30.19	1.31	22.08	6.07	28.15
28	23.51	81	0.84	0.46	4	2.9	28.02	81.27	24.3	29.86	0.35	277.66	2287.17	18.43	2.54	54.61	1.56	3.97	2.57	0.91	1.78	73.33	48.44	1.93	4.98	17.21	112	27	0.1	0.54	0.11	0.24	0.32	56.15	1.16	15.84	10.42	26.26
36	23.94	88	0.87	0.5	7	4.8	63.83	306.39	40.6	54.9	8.19	570.63	3705.76	14.61	3.39	41.78	0.83	4.33	2.51	1.45	6.58	74.12	72.37	2.02	3.47	9.92	87	17.4	0.19	0.91	0.25	0.42	0.26	48.24	0.91	9.79	7.97	17.76
32	25.95	91	0.86	0.54	7	2.9	315.27	914.28	33.4	45.1	19.09	932.62	2366.2	27	1.04	39.15	4.93	5.52	2.21	1.14	6.25	75.89	69.2	6.09	4.75	12.17	141	21.8	0.04	0.14	0.01	0.01	1.69	55.93	1.19	23.55	5.57	29.12
25	21.72	73	0.79	0.42	3	6.1	176.96	1079.46	30.8	47.8	17.65	471.49	3363.37	15.69	2.44	55.27	1.12	4.45	2.22	1.43	5.31	72.12	65.49	4.1	6.06	17.04	147	25.8	0.05	0.82	0.12	0.33	0.3	39.51	1.09	29.18	7.11	36.29
31	23.59	78	0.83	0.47	3	3.8	39.6	150.49	10.32	17.45	0.82	145.4	1730.06	5.64	0.53	19.08	0.78	3.92	2.17	1.03	5.31	73.01	62.83	3.24	2.75	10.92	101	34.9	0.04	0.18	0.03	0.06	0.35	61.64	1.64	16.41	12.5	28.91
31	30.67	97	0.9	0.55	5	5	21.02	105.09	43.3	59.2	1.88	228.71	2658.69	12.84	2.03	40.79	2.56	3.47	2.32	0.86	4.13	71.1	62.39	0.98	2.52	4.83	72	11.4	0.09	0.48	0.06	0.16	0.57	35.53	0.68	13.12	3.97	17.09
28	25.14	79	0.85	0.45	5	9.2	61.5	565.77	37.1	60.5	15.34	481.41	3054.08	8.53	2.78	116.46	0.45	3.99	2.09	1.86	7.31	78.54	74.43	5.5	5.12	17.02	115	50.1	0.29	1.35	0.17	0.46	1.1	27.98	0.67	11.85	7.13	18.98
30	26.57	82	0.88	0.49	10	3.4	128.93	438.36	19.58	26.75	4.54	654.67	3572.89	16.58	3.59	61.19	0.52	3.78	2.45	1.15	5.29	73.13	64.32	3.22	2.89	21	218	10.6	0.41	1.72	0.11	0.36	0.35	45.19	1.41	13.2	6.53	19.73
29	24.51	87	0.88	0.51	5	5.6	46.8	262.1	18.74	29.14	2.04	370.7	2740.17	23.05	1.75	51.32	0.92	4.82	3.51	1.15	4.15	71.89	62.67	.	.	.	.	.	0.13	0.44	0.05	0.14	0.19	46.95	0.99	16.67	21.67	38.34
29	25.09	83	0.87	0.49	3	4.3	18.85	81.05	13.57	18.88	0.34	195.82	2724.33	5.77	4.54	33.56	4.02	0.54	2.4	1.38	3.11	74.67	55.11	8.67	12.61	30.41	176	61.6	0.16	2.42	1.64	2.02	0.91	36.56	0.51	29.07	10.64	39.71
28	17.36	67	0.81	0.38	5	2.7	256.88	693.58	40.9	58.1	12.77	569.98	2895.26	17.87	3.1	55.93	2.54	4.11	2.72	1.15	4.5	73.42	63.96	2.6	4.37	10.82	115	13	0.25	0.89	0.13	0.28	0.94	34.06	0.68	21.19	9.23	30.42
23	23.36	74	0.76	0.42	4	5	34.77	173.85	40.7	54.1	4.29	350.37	2594.36	25.51	3.89	27.96	0.65	3.53	1.96	1.32	6.06	73.16	64.07	6.22	11.86	9.48	152	22.6	0.01	0.4	0.11	0.35	0.23	40.1	2.5	12.71	8.93	21.64
40	22.14	87	0.99	0.52	3	6.5	35.03	227.7	31.2	45.3	3.15	277.91	1757.17	12.59	2.3	39.15	1.19	5.81	4.16	1.37	4.44	72.44	62.67	4.54	4.46	12.17	106	31	0.08	0.91	0.36	0.55	0.15	51.15	1	15.76	7.25	23.01
28	22.13	78	0.82	0.45	4	9	37.24	335.12	17.47	21.3	2.93	316.05	2911.36	19.19	4.22	38.49	0.53	3.55	2.43	1	5	72.73	64.09	4.72	4.67	18.57	85	28.4	0.13	0.76	0.07	0.2	0.22	38.87	0.54	34.74	5.59	40.33
33	24.34	86	0.9	0.5	5	5	16.8	84.01	21.63	24.72	0.25	301.46	2257.13	16.92	2.86	30.59	1.94	3.75	2.49	1.11	1.36	73.3	39.82	.	.	.	.	.	0.31	0.92	0.26	0.53	0.27	45.26	0.73	15.96	5.9	21.86
36	25.51	83	0.86	0.49	6	3.2	157.91	505.31	47.1	54.49	16.78	902.1	3913.91	7.52	3.98	103.96	1.09	3.83	2.36	1.21	7.05	74.89	70.93	.	.	.	.	.	0.12	1.5	0.26	0.69	0.26	48.27	0.53	21.66	7.63	29.29
